# Supplementary material for: Poly[[hexa­kis­(μ-benzene-1,4-dicarboxyl­ato)octa­kis­(N,N-dimethyl­acetamide)­hexa­manganese(II)] monohydrate]
Source: Acta Crystallogr Sect E Struct Rep Online. 2011 Jun 4;67(Pt 7):m843–4. doi: 10.1107/S1600536811020010 (PMC3151841; doi:10.1107/S1600536811020010)
Supplement: Supplementary file 1 [file e-67-0m843-sup1.cif]

##############################################################################
#                                                                            #
# This CIF contains the data in a paper accepted for publication in          #
# Acta Crystallographica Section E. It conforms to the requirements of       #
# Notes for Authors for Acta Crystallographica Section E, and has been       #
# peer reviewed under the auspices of the IUCr Commission on Journals.       #
#                                                                            #
# Full details of the Crystallographic Information File format               #
# are given in the paper "The Crystallographic Information File (CIF):       #
# a New Standard Archive File for Crystallography" by S. R. Hall, F. H.      #
# Allen and I. D. Brown [Acta Cryst. (1991), A47, 655-685].                  #
#                                                                            #
# The current version of the core CIF dictionary is obtainable from          #
# ftp://ftp.iucr.org/pub/cif_core.dic.                                       #
#                                                                            #
# Software is freely available for graphical display of the structure(s)     #
# in this CIF. For information consult the CIF software page                 #
# http://www.iucr.org/resources/cif/software.                                #
#                                                                            #
# This file may be used for bona fide research purposes within the           #
# scientific community so long as proper attribution is given to the journal # 
# article from which it was obtained.                                        #
#                                                                            #
##############################################################################
data_I
_audit_creation_method     SHELXL-97
_chemical_name_systematic
;
Poly[[hexakis(\m-benzene-1,4-dicarboxylato)octakis(<i>N</i>,<i>N</i>-
dimethylacetamide)hexamanganese(II)] monohydrate]
;
_chemical_name_common     ?
_chemical_formula_moiety     'C80 H96 Mn6 N8 O32), H2 0'
_chemical_formula_sum     'C80 H98 Mn6 N8 O33'
_chemical_formula_iupac     '[Mn6 (C8 H4 O4)6 (C4 H9 N O)8], H2 O'
_chemical_formula_weight     2029.30
_chemical_melting_point     ?
_symmetry_cell_setting     triclinic
_symmetry_space_group_name_H-M     'P -1'
_symmetry_space_group_name_Hall     '-P 1'
loop_
    _symmetry_equiv_pos_as_xyz
    'x, y, z'
    '-x, -y, -z'
_cell_length_a     9.924(9)
_cell_length_b     14.533(13)
_cell_length_c     16.990(16)
_cell_angle_alpha     69.947(13)
_cell_angle_beta     86.549(14)
_cell_angle_gamma     83.807(14)
_cell_volume     2288(4)
_cell_formula_units_Z     1
_cell_measurement_reflns_used     1310
_cell_measurement_theta_min     2.44
_cell_measurement_theta_max     26.06
_cell_measurement_temperature     291(2)
_exptl_crystal_description     block
_exptl_crystal_colour     colorless
_exptl_crystal_size_max     0.18
_exptl_crystal_size_mid     0.16
_exptl_crystal_size_min     0.14
_exptl_crystal_density_diffrn     1.473
_exptl_crystal_density_meas     ?
_exptl_crystal_density_method     'not measured'
_exptl_crystal_F_000     1048
_exptl_absorpt_coefficient_mu     0.889
_exptl_absorpt_correction_type     multi-scan
_exptl_absorpt_process_details     '(SADABS; Bruker, 2004)'
_exptl_absorpt_correction_T_min     0.7764
_exptl_absorpt_correction_T_max     0.8150
_exptl_special_details
;
;
_diffrn_ambient_temperature     291(2)
_diffrn_radiation_type     'MoK\a'
_diffrn_radiation_wavelength     0.71073
_diffrn_radiation_source     'sealed tube'
_diffrn_radiation_monochromator     'graphite'
_diffrn_measurement_device_type     'Bruker SMART APEX CCD'
_diffrn_measurement_method     '\f and \w'
_diffrn_detector_area_resol_mean     ?
_diffrn_reflns_number     18098
_diffrn_reflns_av_R_equivalents     0.0441
_diffrn_reflns_av_sigmaI/netI     0.0717
_diffrn_reflns_theta_min     1.50
_diffrn_reflns_theta_max     26.00
_diffrn_reflns_theta_full     26.00
_diffrn_measured_fraction_theta_max     0.989
_diffrn_measured_fraction_theta_full     0.989
_diffrn_reflns_limit_h_min     -12
_diffrn_reflns_limit_h_max     12
_diffrn_reflns_limit_k_min     -17
_diffrn_reflns_limit_k_max     17
_diffrn_reflns_limit_l_min     -20
_diffrn_reflns_limit_l_max     20
_diffrn_standards_number     ?
_diffrn_standards_interval_count     ?
_diffrn_standards_interval_time     ?
_diffrn_standards_decay_%     ?
_refine_special_details
;
Refinement of <i>F</i>^2^ against ALL reflections. The weighted <i>R</i>-factor
<i>wR</i> and goodness of fit <i>S</i> are based on <i>F</i>^2^, conventional
<i>R</i>-factors <i>R</i> are based on <i>F</i>, with <i>F</i> set to zero for
negative <i>F</i>^2^. The threshold expression of <i>F</i>^2^ >
\s(<i>F</i>^2^) is used only for calculating <i>R</i>-factors(gt) <i>etc</i>.
and is not relevant to the choice of reflections for refinement.
<i>R</i>-factors based on <i>F</i>^2^ are statistically about twice as large
as those based on <i>F</i>, and <i>R</i>- factors based on ALL data will be
even larger.
;
_reflns_number_total     8890
_reflns_number_gt     6477
_reflns_threshold_expression     I>2\s(I)
_refine_ls_structure_factor_coef     Fsqd
_refine_ls_matrix_type     full
_refine_ls_R_factor_all     0.0819
_refine_ls_R_factor_gt     0.0581
_refine_ls_wR_factor_gt     0.1152
_refine_ls_wR_factor_ref     0.1212
_refine_ls_goodness_of_fit_ref     1.035
_refine_ls_restrained_S_all     1.035
_refine_ls_number_reflns     8890
_refine_ls_number_parameters     591
_refine_ls_number_restraints     0
_refine_ls_hydrogen_treatment     constr
_refine_ls_weighting_scheme     calc
_refine_ls_weighting_details
             'calc w=1/[\s^2^(Fo^2^)+(0.05P)^2^+1.55P] where P=(Fo^2^+2Fc^2^)/3'
_atom_sites_solution_hydrogens     geom
_atom_sites_solution_primary     direct
_atom_sites_solution_secondary     difmap
_refine_ls_shift/su_max     0.000
_refine_ls_shift/su_mean     0.000
_refine_diff_density_max     0.298
_refine_diff_density_min     -0.418
_refine_ls_extinction_method     none
_refine_ls_extinction_coef     ?
loop_
    _atom_type_symbol
    _atom_type_description
    _atom_type_scat_dispersion_real
    _atom_type_scat_dispersion_imag
    _atom_type_scat_source
    'C' 'C' 0.0033 0.0016
                         'International Tables Vol C Tables 4.2.6.8 and 6.1.1.4'
    'H' 'H' 0.0000 0.0000
                         'International Tables Vol C Tables 4.2.6.8 and 6.1.1.4'
    'N' 'N' 0.0061 0.0033
                         'International Tables Vol C Tables 4.2.6.8 and 6.1.1.4'
    'O' 'O' 0.0106 0.0060
                         'International Tables Vol C Tables 4.2.6.8 and 6.1.1.4'
    'Mn' 'Mn' 0.3368 0.7283
                         'International Tables Vol C Tables 4.2.6.8 and 6.1.1.4'
_computing_data_collection     'SMART (Bruker, 2004)'
_computing_cell_refinement     'SAINT (Bruker, 2004)'
_computing_data_reduction     'SAINT (Bruker, 2004)'
_computing_structure_solution     'SHELXTL (Sheldrick, 2008)'
_computing_structure_refinement     'SHELXTL (Sheldrick, 2008)'
_computing_molecular_graphics     'DIAMOND (Brandenburg, 2006)'
_computing_publication_material     'SHELXTL (Sheldrick, 2008)'
loop_
    _atom_site_type_symbol
    _atom_site_label
    _atom_site_fract_x
    _atom_site_fract_y
    _atom_site_fract_z
    _atom_site_U_iso_or_equiv
    _atom_site_adp_type
    _atom_site_calc_flag
    _atom_site_refinement_flags
    _atom_site_occupancy
    _atom_site_symmetry_multiplicity
    _atom_site_disorder_assembly
    _atom_site_disorder_group
    C C1 0.6079(4) 0.7147(3) 0.4638(2) 0.0346(8) Uani d . 1 1 . .
    C C2 0.6860(4) 0.7813(3) 0.3964(2) 0.0346(8) Uani d . 1 1 . .
    C C3 0.6914(4) 0.8782(3) 0.3875(2) 0.0345(8) Uani d . 1 1 . .
    H H3 0.6454 0.9032 0.4262 0.041 Uiso calc R 1 1 . .
    C C4 0.7653(4) 0.9408(3) 0.3207(2) 0.0371(9) Uani d . 1 1 . .
    H H4 0.7677 1.0060 0.3171 0.045 Uiso calc R 1 1 . .
    C C5 0.8349(4) 0.9085(3) 0.2602(2) 0.0351(9) Uani d . 1 1 . .
    C C6 0.8252(4) 0.8097(3) 0.2667(2) 0.0337(8) Uani d . 1 1 . .
    H H6 0.8635 0.7869 0.2247 0.040 Uiso calc R 1 1 . .
    C C7 0.7595(4) 0.7463(3) 0.3350(2) 0.0363(8) Uani d . 1 1 . .
    H H7 0.7629 0.6800 0.3411 0.044 Uiso calc R 1 1 . .
    C C8 0.9124(4) 0.9703(3) 0.1889(2) 0.0364(9) Uani d . 1 1 . .
    C C9 0.4520(4) 0.5199(3) 0.3057(2) 0.0386(9) Uani d . 1 1 . .
    C C10 0.3845(4) 0.5940(3) 0.2290(2) 0.0371(9) Uani d . 1 1 . .
    C C11 0.3482(4) 0.6902(3) 0.2222(2) 0.0351(8) Uani d . 1 1 . .
    H H11 0.3649 0.7119 0.2659 0.042 Uiso calc R 1 1 . .
    C C12 0.2865(4) 0.7553(3) 0.1505(2) 0.0397(9) Uani d . 1 1 . .
    H H12 0.2686 0.8214 0.1448 0.048 Uiso calc R 1 1 . .
    C C13 0.2517(4) 0.7233(3) 0.0880(2) 0.0419(10) Uani d . 1 1 . .
    C C14 0.2938(4) 0.6252(3) 0.0947(2) 0.0366(8) Uani d . 1 1 . .
    H H14 0.2759 0.6038 0.0511 0.044 Uiso calc R 1 1 . .
    C C15 0.3606(4) 0.5598(3) 0.1634(2) 0.0344(8) Uani d . 1 1 . .
    H H15 0.3887 0.4955 0.1663 0.041 Uiso calc R 1 1 . .
    C C16 0.1706(4) 0.7945(3) 0.0147(2) 0.0416(9) Uani d . 1 1 . .
    C C17 0.2092(3) 0.5711(3) 0.5685(2) 0.0293(7) Uani d . 1 1 . .
    C C18 0.1036(4) 0.5320(3) 0.5330(2) 0.0343(8) Uani d . 1 1 . .
    C C19 -0.0124(4) 0.5022(3) 0.5807(3) 0.0354(8) Uani d . 1 1 . .
    H H19 -0.0208 0.5025 0.6355 0.042 Uiso calc R 1 1 . .
    C C20 -0.1171(3) 0.4715(3) 0.5462(2) 0.0298(7) Uani d . 1 1 . .
    H H20 -0.1960 0.4535 0.5776 0.036 Uiso calc R 1 1 . .
    C C21 0.3282(4) 0.9478(3) 0.4694(2) 0.0412(9) Uani d . 1 1 . .
    H H21A 0.3563 0.9315 0.5260 0.062 Uiso calc R 1 1 . .
    H H21B 0.2683 1.0072 0.4544 0.062 Uiso calc R 1 1 . .
    H H21C 0.4064 0.9572 0.4324 0.062 Uiso calc R 1 1 . .
    C C22 0.2578(4) 0.8677(3) 0.4624(3) 0.0379(9) Uani d . 1 1 . .
    C C23 0.2436(4) 0.9462(3) 0.3088(3) 0.0481(10) Uani d . 1 1 . .
    H H23A 0.2964 0.9927 0.3184 0.072 Uiso calc R 1 1 . .
    H H23B 0.1601 0.9794 0.2832 0.072 Uiso calc R 1 1 . .
    H H23C 0.2937 0.9163 0.2722 0.072 Uiso calc R 1 1 . .
    C C24 0.1468(4) 0.7890(3) 0.3833(3) 0.0435(10) Uani d . 1 1 . .
    H H24A 0.2042 0.7291 0.4061 0.065 Uiso calc R 1 1 . .
    H H24B 0.1284 0.7988 0.3260 0.065 Uiso calc R 1 1 . .
    H H24C 0.0631 0.7849 0.4152 0.065 Uiso calc R 1 1 . .
    C C25 0.2922(4) 0.6604(3) 0.8043(3) 0.0445(10) Uani d . 1 1 . .
    H H25A 0.2166 0.6584 0.7724 0.067 Uiso calc R 1 1 . .
    H H25B 0.2596 0.6734 0.8542 0.067 Uiso calc R 1 1 . .
    H H25C 0.3461 0.5982 0.8194 0.067 Uiso calc R 1 1 . .
    C C26 0.3779(4) 0.7410(3) 0.7521(2) 0.0315(8) Uani d . 1 1 . .
    C C27 0.5451(4) 0.8643(3) 0.7399(3) 0.0434(9) Uani d . 1 1 . .
    H H27A 0.5713 0.8470 0.6911 0.065 Uiso calc R 1 1 . .
    H H27B 0.6229 0.8552 0.7736 0.065 Uiso calc R 1 1 . .
    H H27C 0.5086 0.9319 0.7231 0.065 Uiso calc R 1 1 . .
    C C28 0.3830(4) 0.8082(3) 0.8706(2) 0.0412(9) Uani d . 1 1 . .
    H H28B 0.2909 0.8371 0.8631 0.062 Uiso calc R 1 1 . .
    H H28C 0.4358 0.8486 0.8886 0.062 Uiso calc R 1 1 . .
    H H28A 0.3853 0.7437 0.9123 0.062 Uiso calc R 1 1 . .
    C C29 1.2530(4) 1.0724(3) 0.0613(2) 0.0365(8) Uani d . 1 1 . .
    C C30 1.3790(4) 1.0338(3) 0.0268(2) 0.0371(9) Uani d . 1 1 . .
    C C31 1.3923(4) 1.0379(3) -0.0530(3) 0.0465(10) Uani d . 1 1 . .
    H H31 1.3212 1.0660 -0.0894 0.056 Uiso calc R 1 1 . .
    C C32 1.5108(4) 1.0008(3) -0.0814(3) 0.0385(9) Uani d . 1 1 . .
    H H32 1.5184 0.9985 -0.1355 0.046 Uiso calc R 1 1 . .
    C C33 0.9785(4) 1.1317(3) 0.3481(3) 0.0408(9) Uani d . 1 1 . .
    H H33A 0.8963 1.1589 0.3678 0.061 Uiso d R 1 1 . .
    H H33B 1.0349 1.0959 0.3948 0.061 Uiso d R 1 1 . .
    H H33C 0.9571 1.0881 0.3201 0.061 Uiso d R 1 1 . .
    C C34 1.0555(4) 1.2154(3) 0.2870(2) 0.0329(8) Uani d . 1 1 . .
    C C35 1.1307(4) 1.2506(3) 0.4156(3) 0.0444(10) Uani d . 1 1 . .
    H H35A 1.0619 1.2960 0.4278 0.067 Uiso calc R 1 1 . .
    H H35B 1.2174 1.2616 0.4312 0.067 Uiso calc R 1 1 . .
    H H35C 1.1111 1.1845 0.4468 0.067 Uiso calc R 1 1 . .
    C C36 1.2147(5) 1.3460(3) 0.2672(3) 0.0519(11) Uani d . 1 1 . .
    H H36B 1.2841 1.3569 0.2992 0.078 Uiso calc R 1 1 . .
    H H36C 1.1564 1.4056 0.2449 0.078 Uiso calc R 1 1 . .
    H H36A 1.2557 1.3266 0.2220 0.078 Uiso calc R 1 1 . .
    C C37 1.3693(5) 1.3544(4) 0.0014(3) 0.0568(12) Uani d . 1 1 . .
    H H37B 1.4274 1.2952 0.0078 0.085 Uiso calc R 1 1 . .
    H H37C 1.3615 1.3665 0.0537 0.085 Uiso calc R 1 1 . .
    H H37A 1.4072 1.4087 -0.0408 0.085 Uiso calc R 1 1 . .
    C C38 1.2266(5) 1.3429(3) -0.0251(3) 0.0486(11) Uani d . 1 1 . .
    C C39 1.0383(4) 1.3542(3) -0.1284(3) 0.0498(11) Uani d . 1 1 . .
    H H39A 1.0317 1.2859 -0.1195 0.075 Uiso calc R 1 1 . .
    H H39B 1.0189 1.3924 -0.1857 0.075 Uiso calc R 1 1 . .
    H H39C 0.9742 1.3754 -0.0921 0.075 Uiso calc R 1 1 . .
    C C40 1.2821(5) 1.4090(4) -0.1795(3) 0.0574(12) Uani d . 1 1 . .
    H H40A 1.3513 1.4363 -0.1597 0.086 Uiso calc R 1 1 . .
    H H40B 1.2364 1.4594 -0.2249 0.086 Uiso calc R 1 1 . .
    H H40C 1.3227 1.3571 -0.1986 0.086 Uiso calc R 1 1 . .
    Mn Mn1 0.38729(5) 0.67699(4) 0.60045(3) 0.02763(13) Uani d . 1 1 . .
    Mn Mn2 0.5000 0.5000 0.5000 0.02486(16) Uani d S 1 2 . .
    Mn Mn3 1.0000 1.0000 0.0000 0.03000(18) Uani d S 1 2 . .
    Mn Mn4 1.04197(6) 1.17403(4) 0.11125(4) 0.03636(15) Uani d . 1 1 . .
    N N1 0.2148(3) 0.8716(2) 0.3871(2) 0.0361(7) Uani d . 1 1 . .
    N N2 0.4408(3) 0.8006(2) 0.7893(2) 0.0409(8) Uani d . 1 1 . .
    N N3 1.1331(4) 1.2662(3) 0.3229(2) 0.0433(8) Uani d . 1 1 . .
    N N4 1.1816(4) 1.3683(3) -0.1093(2) 0.0491(9) Uani d . 1 1 . .
    O O1 0.5369(3) 0.75104(19) 0.51206(16) 0.0370(6) Uani d . 1 1 . .
    O O2 0.6154(3) 0.62445(19) 0.47181(16) 0.0381(6) Uani d . 1 1 . .
    O O3 0.9342(3) 1.05421(19) 0.19333(16) 0.0362(6) Uani d . 1 1 . .
    O O4 0.9591(2) 0.93877(18) 0.13152(15) 0.0334(6) Uani d . 1 1 . .
    O O5 0.4543(3) 0.55091(18) 0.36912(15) 0.0343(6) Uani d . 1 1 . .
    O O6 0.4982(2) 0.43460(17) 0.30840(14) 0.0297(5) Uani d . 1 1 . .
    O O7 0.1522(3) 0.88310(18) 0.01153(17) 0.0379(6) Uani d . 1 1 . .
    O O8 0.1204(3) 0.75779(19) -0.03211(16) 0.0386(6) Uani d . 1 1 . .
    O O9 0.3222(2) 0.59198(18) 0.52522(15) 0.0328(6) Uani d . 1 1 . .
    O O10 0.1904(3) 0.58840(19) 0.63579(16) 0.0366(6) Uani d . 1 1 . .
    O O11 0.2320(3) 0.79224(19) 0.52664(17) 0.0398(6) Uani d . 1 1 . .
    O O12 0.3879(3) 0.7629(2) 0.68427(17) 0.0417(6) Uani d . 1 1 . .
    O O13 1.1432(3) 1.09305(19) 0.02173(15) 0.0358(6) Uani d . 1 1 . .
    O O14 1.2535(3) 1.0920(2) 0.13129(18) 0.0428(7) Uani d . 1 1 . .
    O O15 1.0527(3) 1.2349(2) 0.21012(17) 0.0399(6) Uani d . 1 1 . .
    O O16 1.1533(3) 1.2991(2) 0.03719(19) 0.0491(7) Uani d . 1 1 . .
    O O17 0.9587(6) 1.4716(4) 0.0090(4) 0.0522(15) Uani d P 0.50 1 . .
    H H17C 0.9436 1.4145 0.0420 0.063 Uiso d PR 0.50 1 . .
    H H17B 0.9335 1.5153 0.0310 0.063 Uiso d PR 0.50 1 . .
loop_
    _atom_site_aniso_label
    _atom_site_aniso_U_11
    _atom_site_aniso_U_22
    _atom_site_aniso_U_33
    _atom_site_aniso_U_12
    _atom_site_aniso_U_13
    _atom_site_aniso_U_23
    C1 0.0317(19) 0.044(2) 0.0288(19) -0.0172(16) 0.0065(15) -0.0105(17)
    C2 0.038(2) 0.034(2) 0.0314(19) -0.0140(16) 0.0023(15) -0.0073(15)
    C3 0.0338(19) 0.039(2) 0.0322(19) 0.0067(16) -0.0075(15) -0.0159(16)
    C4 0.039(2) 0.0303(19) 0.044(2) -0.0090(16) -0.0003(17) -0.0137(17)
    C5 0.038(2) 0.036(2) 0.0310(19) -0.0189(16) 0.0197(16) -0.0092(16)
    C6 0.0366(19) 0.039(2) 0.0289(19) -0.0033(16) 0.0031(15) -0.0158(16)
    C7 0.038(2) 0.0321(19) 0.043(2) -0.0094(16) -0.0059(17) -0.0151(17)
    C8 0.038(2) 0.046(2) 0.0260(19) -0.0159(17) 0.0108(15) -0.0112(17)
    C9 0.0332(19) 0.041(2) 0.034(2) 0.0148(17) -0.0179(16) -0.0063(17)
    C10 0.0317(19) 0.042(2) 0.033(2) 0.0166(16) -0.0166(16) -0.0103(17)
    C11 0.047(2) 0.039(2) 0.0239(18) -0.0092(17) -0.0022(16) -0.0143(16)
    C12 0.053(2) 0.0242(18) 0.042(2) -0.0118(17) 0.0065(18) -0.0091(16)
    C13 0.040(2) 0.047(2) 0.030(2) 0.0169(18) -0.0143(16) -0.0050(17)
    C14 0.041(2) 0.038(2) 0.036(2) -0.0060(17) -0.0061(16) -0.0170(17)
    C15 0.047(2) 0.0268(18) 0.0255(18) -0.0022(16) 0.0051(16) -0.0047(14)
    C16 0.045(2) 0.043(2) 0.035(2) 0.0160(18) -0.0237(18) -0.0132(18)
    C17 0.0257(17) 0.0306(18) 0.0253(17) 0.0081(14) -0.0146(14) -0.0024(14)
    C18 0.0374(19) 0.0318(19) 0.035(2) -0.0164(16) -0.0102(16) -0.0073(15)
    C19 0.0318(19) 0.037(2) 0.040(2) -0.0054(16) -0.0108(16) -0.0154(17)
    C20 0.0265(17) 0.0313(18) 0.0290(18) 0.0036(14) -0.0068(14) -0.0077(15)
    C21 0.042(2) 0.044(2) 0.036(2) -0.0166(18) -0.0012(17) -0.0071(18)
    C22 0.0312(19) 0.032(2) 0.048(2) 0.0113(15) -0.0188(17) -0.0114(18)
    C23 0.046(2) 0.049(3) 0.039(2) -0.011(2) 0.0039(19) -0.0012(19)
    C24 0.047(2) 0.051(2) 0.039(2) -0.0163(19) 0.0024(18) -0.0197(19)
    C25 0.044(2) 0.051(3) 0.040(2) -0.0127(19) -0.0010(18) -0.0148(19)
    C26 0.039(2) 0.0300(18) 0.027(2) 0.0043(15) -0.0162(15) -0.0108(15)
    C27 0.042(2) 0.044(2) 0.047(2) -0.0100(18) -0.0098(18) -0.0160(19)
    C28 0.051(2) 0.042(2) 0.037(2) -0.0029(18) -0.0148(18) -0.0195(18)
    C29 0.039(2) 0.033(2) 0.040(2) -0.0131(16) 0.0058(17) -0.0140(17)
    C30 0.0283(18) 0.046(2) 0.039(2) -0.0166(16) 0.0022(16) -0.0122(17)
    C31 0.033(2) 0.062(3) 0.044(2) -0.0135(19) 0.0085(18) -0.016(2)
    C32 0.0301(19) 0.051(2) 0.039(2) -0.0189(17) 0.0034(16) -0.0177(19)
    C33 0.040(2) 0.038(2) 0.046(2) -0.0121(17) -0.0106(18) -0.0120(18)
    C34 0.0356(19) 0.0277(18) 0.0278(19) 0.0134(15) -0.0113(15) -0.0027(15)
    C35 0.049(2) 0.039(2) 0.049(2) 0.0045(18) -0.016(2) -0.0189(19)
    C36 0.071(3) 0.043(2) 0.047(3) -0.013(2) 0.006(2) -0.021(2)
    C37 0.055(3) 0.057(3) 0.056(3) -0.016(2) 0.010(2) -0.015(2)
    C38 0.059(3) 0.042(2) 0.046(3) -0.019(2) 0.010(2) -0.014(2)
    C39 0.049(3) 0.042(2) 0.056(3) -0.0120(19) 0.010(2) -0.013(2)
    C40 0.050(3) 0.066(3) 0.052(3) -0.016(2) 0.013(2) -0.014(2)
    Mn1 0.0301(3) 0.0251(3) 0.0240(3) -0.0052(2) -0.0064(2) -0.0018(2)
    Mn2 0.0299(4) 0.0246(4) 0.0239(4) -0.0050(3) -0.0071(3) -0.0112(3)
    Mn3 0.0292(4) 0.0309(4) 0.0261(4) -0.0026(3) -0.0083(3) -0.0035(3)
    Mn4 0.0406(3) 0.0370(3) 0.0321(3) -0.0148(3) 0.0093(2) -0.0109(2)
    N1 0.0445(18) 0.0275(16) 0.0385(18) -0.0123(14) 0.0072(14) -0.0129(14)
    N2 0.0469(19) 0.0444(19) 0.0372(18) -0.0177(16) -0.0089(15) -0.0159(15)
    N3 0.047(2) 0.0424(19) 0.0396(19) 0.0116(15) -0.0065(15) -0.0165(15)
    N4 0.054(2) 0.044(2) 0.048(2) -0.0185(17) 0.0029(17) -0.0113(17)
    O1 0.0381(14) 0.0396(15) 0.0329(14) -0.0066(12) 0.0004(11) -0.0112(12)
    O2 0.0400(15) 0.0368(15) 0.0369(15) -0.0115(12) -0.0087(11) -0.0082(12)
    O3 0.0372(14) 0.0347(14) 0.0344(14) -0.0099(11) -0.0087(11) -0.0058(11)
    O4 0.0360(13) 0.0357(14) 0.0301(13) -0.0021(11) -0.0055(11) -0.0128(11)
    O5 0.0381(14) 0.0350(14) 0.0274(13) -0.0129(11) -0.0063(11) -0.0040(11)
    O6 0.0331(13) 0.0287(13) 0.0240(12) -0.0068(10) -0.0074(10) -0.0023(10)
    O7 0.0408(15) 0.0301(14) 0.0405(15) -0.0013(11) 0.0008(12) -0.0097(11)
    O8 0.0446(15) 0.0409(15) 0.0323(14) -0.0141(12) 0.0087(12) -0.0135(12)
    O9 0.0293(13) 0.0338(13) 0.0347(14) 0.0074(10) -0.0119(11) -0.0122(11)
    O10 0.0375(14) 0.0408(15) 0.0361(15) -0.0092(12) -0.0079(11) -0.0162(12)
    O11 0.0360(14) 0.0363(15) 0.0410(15) -0.0010(11) -0.0112(12) -0.0044(12)
    O12 0.0509(17) 0.0417(16) 0.0315(16) 0.0029(13) -0.0121(12) -0.0112(12)
    O13 0.0393(14) 0.0394(14) 0.0297(13) -0.0125(12) 0.0011(11) -0.0108(11)
    O14 0.0344(14) 0.0505(17) 0.0455(17) -0.0112(12) 0.0062(12) -0.0178(14)
    O15 0.0409(15) 0.0409(15) 0.0379(15) -0.0148(12) -0.0060(12) -0.0093(12)
    O16 0.0531(17) 0.0441(16) 0.0507(18) -0.0239(14) 0.0180(14) -0.0141(14)
    O17 0.058(4) 0.046(4) 0.051(4) -0.019(3) 0.003(3) -0.010(3)
_geom_special_details
;
All e.s.d.'s (except the e.s.d. in the dihedral angle between two l.s. planes)
are estimated using the full covariance matrix. The cell e.s.d.'s are taken
into account individually in the estimation of e.s.d.'s in distances, angles
and torsion angles; correlations between e.s.d.'s in cell parameters are only
used when they are defined by crystal symmetry. An approximate (isotropic)
treatment of cell e.s.d.'s is used for estimating e.s.d.'s involving l.s.
planes.
;
loop_
    _geom_bond_atom_site_label_1
    _geom_bond_atom_site_label_2
    _geom_bond_site_symmetry_2
    _geom_bond_distance
    _geom_bond_publ_flag
    C1 O1 . 1.262(5) ?
    C1 O2 . 1.267(5) ?
    C1 C2 . 1.465(5) ?
    C2 C3 . 1.371(5) ?
    C2 C7 . 1.439(5) ?
    C3 C4 . 1.410(5) ?
    C3 H3 . 0.9300 ?
    C4 C5 . 1.390(5) ?
    C4 H4 . 0.9300 ?
    C5 C6 . 1.415(5) ?
    C5 C8 . 1.468(5) ?
    C6 C7 . 1.387(5) ?
    C6 H6 . 0.9300 ?
    C7 H7 . 0.9300 ?
    C8 O4 . 1.258(4) ?
    C8 O3 . 1.289(5) ?
    C9 O6 . 1.261(5) ?
    C9 O5 . 1.305(5) ?
    C9 C10 . 1.515(5) ?
    C10 C11 . 1.373(5) ?
    C10 C15 . 1.408(5) ?
    C11 C12 . 1.389(5) ?
    C11 H11 . 0.9300 ?
    C12 C13 . 1.372(6) ?
    C12 H12 . 0.9300 ?
    C13 C14 . 1.408(6) ?
    C13 C16 . 1.525(5) ?
    C14 C15 . 1.379(5) ?
    C14 H14 . 0.9300 ?
    C15 H15 . 0.9300 ?
    C16 O8 . 1.251(5) ?
    C16 O7 . 1.263(5) ?
    C17 O10 . 1.251(4) ?
    C17 O9 . 1.309(4) ?
    C17 C18 . 1.491(5) ?
    C18 C20 2_566 1.363(5) ?
    C18 C19 . 1.387(5) ?
    C19 C20 . 1.405(5) ?
    C19 H19 . 0.9300 ?
    C20 C18 2_566 1.363(5) ?
    C20 H20 . 0.9300 ?
    C21 C22 . 1.462(5) ?
    C21 H21A . 0.9600 ?
    C21 H21B . 0.9600 ?
    C21 H21C . 0.9600 ?
    C22 O11 . 1.291(5) ?
    C22 N1 . 1.354(5) ?
    C23 N1 . 1.435(5) ?
    C23 H23A . 0.9600 ?
    C23 H23B . 0.9600 ?
    C23 H23C . 0.9600 ?
    C24 N1 . 1.461(5) ?
    C24 H24A . 0.9600 ?
    C24 H24B . 0.9600 ?
    C24 H24C . 0.9600 ?
    C25 C26 . 1.515(5) ?
    C25 H25A . 0.9600 ?
    C25 H25B . 0.9600 ?
    C25 H25C . 0.9600 ?
    C26 O12 . 1.087(4) ?
    C26 N2 . 1.441(5) ?
    C27 N2 . 1.484(5) ?
    C27 H27A . 0.9600 ?
    C27 H27B . 0.9600 ?
    C27 H27C . 0.9600 ?
    C28 N2 . 1.499(5) ?
    C28 H28B . 0.9600 ?
    C28 H28C . 0.9600 ?
    C28 H28A . 0.9600 ?
    C29 O13 . 1.268(5) ?
    C29 O14 . 1.315(5) ?
    C29 C30 . 1.485(6) ?
    C30 C31 . 1.336(6) ?
    C30 C32 2_875 1.412(5) ?
    C31 C32 . 1.370(6) ?
    C31 H31 . 0.9300 ?
    C32 C30 2_875 1.412(5) ?
    C32 H32 . 0.9300 ?
    C33 C34 . 1.543(5) ?
    C33 H33A . 0.9600 ?
    C33 H33B . 0.9600 ?
    C33 H33C . 0.9600 ?
    C34 O15 . 1.240(4) ?
    C34 N3 . 1.413(5) ?
    C35 N3 . 1.513(5) ?
    C35 H35A . 0.9600 ?
    C35 H35B . 0.9600 ?
    C35 H35C . 0.9600 ?
    C36 N3 . 1.501(6) ?
    C36 H36B . 0.9600 ?
    C36 H36C . 0.9600 ?
    C36 H36A . 0.9600 ?
    C37 C38 . 1.555(7) ?
    C37 H37B . 0.9600 ?
    C37 H37C . 0.9600 ?
    C37 H37A . 0.9600 ?
    C38 O16 . 1.265(5) ?
    C38 N4 . 1.435(6) ?
    C39 N4 . 1.529(6) ?
    C39 H39A . 0.9600 ?
    C39 H39B . 0.9600 ?
    C39 H39C . 0.9600 ?
    C40 N4 . 1.506(5) ?
    C40 H40A . 0.9600 ?
    C40 H40B . 0.9600 ?
    C40 H40C . 0.9600 ?
    Mn1 O6 2_666 2.100(3) ?
    Mn1 O1 . 2.141(3) ?
    Mn1 O12 . 2.193(3) ?
    Mn1 O9 . 2.221(3) ?
    Mn1 O11 . 2.233(3) ?
    Mn1 O10 . 2.389(3) ?
    Mn2 O2 2_666 2.145(3) ?
    Mn2 O2 . 2.145(3) ?
    Mn2 O5 . 2.149(3) ?
    Mn2 O5 2_666 2.149(3) ?
    Mn2 O9 2_666 2.208(3) ?
    Mn2 O9 . 2.208(3) ?
    Mn3 O7 1_655 2.112(3) ?
    Mn3 O7 2_675 2.112(3) ?
    Mn3 O4 2_775 2.134(3) ?
    Mn3 O4 . 2.134(3) ?
    Mn3 O13 . 2.192(3) ?
    Mn3 O13 2_775 2.192(3) ?
    Mn4 O8 2_675 2.095(3) ?
    Mn4 O15 . 2.162(3) ?
    Mn4 O3 . 2.163(3) ?
    Mn4 O16 . 2.192(3) ?
    Mn4 O14 . 2.283(3) ?
    Mn4 O13 . 2.344(3) ?
    O6 Mn1 2_666 2.100(3) ?
    O7 Mn3 1_455 2.112(3) ?
    O8 Mn4 2_675 2.095(3) ?
    O17 O17 2_785 1.179(11) ?
    O17 H17C . 0.8500 ?
    O17 H17B . 0.8500 ?
loop_
    _geom_angle_atom_site_label_1
    _geom_angle_atom_site_label_2
    _geom_angle_atom_site_label_3
    _geom_angle_site_symmetry_1
    _geom_angle_site_symmetry_3
    _geom_angle
    _geom_angle_publ_flag
    O1 C1 O2 . . 123.2(3) ?
    O1 C1 C2 . . 117.5(3) ?
    O2 C1 C2 . . 119.3(3) ?
    C3 C2 C7 . . 117.1(3) ?
    C3 C2 C1 . . 122.8(4) ?
    C7 C2 C1 . . 120.1(3) ?
    C2 C3 C4 . . 121.3(4) ?
    C2 C3 H3 . . 119.3 ?
    C4 C3 H3 . . 119.3 ?
    C5 C4 C3 . . 122.2(4) ?
    C5 C4 H4 . . 118.9 ?
    C3 C4 H4 . . 118.9 ?
    C4 C5 C6 . . 117.0(3) ?
    C4 C5 C8 . . 124.7(3) ?
    C6 C5 C8 . . 118.3(3) ?
    C7 C6 C5 . . 120.9(3) ?
    C7 C6 H6 . . 119.5 ?
    C5 C6 H6 . . 119.5 ?
    C6 C7 C2 . . 121.2(3) ?
    C6 C7 H7 . . 119.4 ?
    C2 C7 H7 . . 119.4 ?
    O4 C8 O3 . . 124.2(3) ?
    O4 C8 C5 . . 120.7(3) ?
    O3 C8 C5 . . 114.9(3) ?
    O6 C9 O5 . . 123.2(3) ?
    O6 C9 C10 . . 122.5(3) ?
    O5 C9 C10 . . 114.3(3) ?
    C11 C10 C15 . . 120.8(3) ?
    C11 C10 C9 . . 122.6(4) ?
    C15 C10 C9 . . 116.7(3) ?
    C10 C11 C12 . . 120.4(3) ?
    C10 C11 H11 . . 119.8 ?
    C12 C11 H11 . . 119.8 ?
    C13 C12 C11 . . 120.8(4) ?
    C13 C12 H12 . . 119.6 ?
    C11 C12 H12 . . 119.6 ?
    C12 C13 C14 . . 117.8(3) ?
    C12 C13 C16 . . 119.1(4) ?
    C14 C13 C16 . . 123.1(4) ?
    C15 C14 C13 . . 122.7(4) ?
    C15 C14 H14 . . 118.7 ?
    C13 C14 H14 . . 118.7 ?
    C14 C15 C10 . . 117.3(3) ?
    C14 C15 H15 . . 121.3 ?
    C10 C15 H15 . . 121.3 ?
    O8 C16 O7 . . 126.6(3) ?
    O8 C16 C13 . . 116.5(4) ?
    O7 C16 C13 . . 116.6(3) ?
    O10 C17 O9 . . 119.6(3) ?
    O10 C17 C18 . . 122.2(3) ?
    O9 C17 C18 . . 118.1(3) ?
    C20 C18 C19 2_566 . 119.7(3) ?
    C20 C18 C17 2_566 . 121.2(3) ?
    C19 C18 C17 . . 119.0(3) ?
    C18 C19 C20 . . 119.9(4) ?
    C18 C19 H19 . . 120.1 ?
    C20 C19 H19 . . 120.1 ?
    C18 C20 C19 2_566 . 120.4(3) ?
    C18 C20 H20 2_566 . 119.8 ?
    C19 C20 H20 . . 119.8 ?
    C22 C21 H21A . . 109.5 ?
    C22 C21 H21B . . 109.5 ?
    H21A C21 H21B . . 109.5 ?
    C22 C21 H21C . . 109.5 ?
    H21A C21 H21C . . 109.5 ?
    H21B C21 H21C . . 109.5 ?
    O11 C22 N1 . . 117.5(3) ?
    O11 C22 C21 . . 122.2(4) ?
    N1 C22 C21 . . 120.3(4) ?
    N1 C23 H23A . . 109.5 ?
    N1 C23 H23B . . 109.5 ?
    H23A C23 H23B . . 109.5 ?
    N1 C23 H23C . . 109.5 ?
    H23A C23 H23C . . 109.5 ?
    H23B C23 H23C . . 109.5 ?
    N1 C24 H24A . . 109.5 ?
    N1 C24 H24B . . 109.5 ?
    H24A C24 H24B . . 109.5 ?
    N1 C24 H24C . . 109.5 ?
    H24A C24 H24C . . 109.5 ?
    H24B C24 H24C . . 109.5 ?
    C26 C25 H25A . . 109.5 ?
    C26 C25 H25B . . 109.5 ?
    H25A C25 H25B . . 109.5 ?
    C26 C25 H25C . . 109.5 ?
    H25A C25 H25C . . 109.5 ?
    H25B C25 H25C . . 109.5 ?
    O12 C26 N2 . . 115.4(4) ?
    O12 C26 C25 . . 123.0(4) ?
    N2 C26 C25 . . 121.3(3) ?
    N2 C27 H27A . . 109.5 ?
    N2 C27 H27B . . 109.5 ?
    H27A C27 H27B . . 109.5 ?
    N2 C27 H27C . . 109.5 ?
    H27A C27 H27C . . 109.5 ?
    H27B C27 H27C . . 109.5 ?
    N2 C28 H28B . . 109.5 ?
    N2 C28 H28C . . 109.5 ?
    H28B C28 H28C . . 109.5 ?
    N2 C28 H28A . . 109.5 ?
    H28B C28 H28A . . 109.5 ?
    H28C C28 H28A . . 109.5 ?
    O13 C29 O14 . . 117.6(3) ?
    O13 C29 C30 . . 121.1(4) ?
    O14 C29 C30 . . 121.1(4) ?
    C31 C30 C32 . 2_875 121.0(4) ?
    C31 C30 C29 . . 122.6(4) ?
    C32 C30 C29 2_875 . 116.2(4) ?
    C30 C31 C32 . . 120.1(4) ?
    C30 C31 H31 . . 120.0 ?
    C32 C31 H31 . . 120.0 ?
    C31 C32 C30 . 2_875 118.7(4) ?
    C31 C32 H32 . . 120.6 ?
    C30 C32 H32 2_875 . 120.6 ?
    C34 C33 H33A . . 109.7 ?
    C34 C33 H33B . . 108.9 ?
    H33A C33 H33B . . 109.5 ?
    C34 C33 H33C . . 109.8 ?
    H33A C33 H33C . . 109.5 ?
    H33B C33 H33C . . 109.5 ?
    O15 C34 N3 . . 121.7(3) ?
    O15 C34 C33 . . 121.3(3) ?
    N3 C34 C33 . . 116.9(3) ?
    N3 C35 H35A . . 109.5 ?
    N3 C35 H35B . . 109.5 ?
    H35A C35 H35B . . 109.5 ?
    N3 C35 H35C . . 109.5 ?
    H35A C35 H35C . . 109.5 ?
    H35B C35 H35C . . 109.5 ?
    N3 C36 H36B . . 109.5 ?
    N3 C36 H36C . . 109.5 ?
    H36B C36 H36C . . 109.5 ?
    N3 C36 H36A . . 109.5 ?
    H36B C36 H36A . . 109.5 ?
    H36C C36 H36A . . 109.5 ?
    C38 C37 H37B . . 109.5 ?
    C38 C37 H37C . . 109.5 ?
    H37B C37 H37C . . 109.5 ?
    C38 C37 H37A . . 109.5 ?
    H37B C37 H37A . . 109.5 ?
    H37C C37 H37A . . 109.5 ?
    O16 C38 N4 . . 121.2(4) ?
    O16 C38 C37 . . 112.0(4) ?
    N4 C38 C37 . . 126.5(4) ?
    N4 C39 H39A . . 109.5 ?
    N4 C39 H39B . . 109.5 ?
    H39A C39 H39B . . 109.5 ?
    N4 C39 H39C . . 109.5 ?
    H39A C39 H39C . . 109.5 ?
    H39B C39 H39C . . 109.5 ?
    N4 C40 H40A . . 109.5 ?
    N4 C40 H40B . . 109.5 ?
    H40A C40 H40B . . 109.5 ?
    N4 C40 H40C . . 109.5 ?
    H40A C40 H40C . . 109.5 ?
    H40B C40 H40C . . 109.5 ?
    O6 Mn1 O1 2_666 . 103.76(12) ?
    O6 Mn1 O12 2_666 . 86.16(12) ?
    O1 Mn1 O12 . . 97.03(12) ?
    O6 Mn1 O9 2_666 . 100.39(11) ?
    O1 Mn1 O9 . . 96.44(12) ?
    O12 Mn1 O9 . . 163.16(10) ?
    O6 Mn1 O11 2_666 . 167.36(10) ?
    O1 Mn1 O11 . . 87.73(12) ?
    O12 Mn1 O11 . . 87.22(12) ?
    O9 Mn1 O11 . . 83.26(11) ?
    O6 Mn1 O10 2_666 . 92.02(11) ?
    O1 Mn1 O10 . . 151.75(10) ?
    O12 Mn1 O10 . . 107.42(11) ?
    O9 Mn1 O10 . . 57.22(10) ?
    O11 Mn1 O10 . . 79.71(11) ?
    O2 Mn2 O2 2_666 . 180.0000(10)
                                 ?
    O2 Mn2 O5 2_666 . 93.06(10) ?
    O2 Mn2 O5 . . 86.94(10) ?
    O2 Mn2 O5 2_666 2_666 86.94(10) ?
    O2 Mn2 O5 . 2_666 93.06(10) ?
    O5 Mn2 O5 . 2_666 180.0000(10)
                                 ?
    O2 Mn2 O9 2_666 2_666 88.32(12) ?
    O2 Mn2 O9 . 2_666 91.68(12) ?
    O5 Mn2 O9 . 2_666 89.33(10) ?
    O5 Mn2 O9 2_666 2_666 90.67(10) ?
    O2 Mn2 O9 2_666 . 91.68(12) ?
    O2 Mn2 O9 . . 88.32(12) ?
    O5 Mn2 O9 . . 90.67(10) ?
    O5 Mn2 O9 2_666 . 89.33(10) ?
    O9 Mn2 O9 2_666 . 180.0 ?
    O7 Mn3 O7 1_655 2_675 180.0000(10)
                                     ?
    O7 Mn3 O4 1_655 2_775 91.32(10) ?
    O7 Mn3 O4 2_675 2_775 88.68(10) ?
    O7 Mn3 O4 1_655 . 88.68(10) ?
    O7 Mn3 O4 2_675 . 91.32(10) ?
    O4 Mn3 O4 2_775 . 180.0 ?
    O7 Mn3 O13 1_655 . 92.39(12) ?
    O7 Mn3 O13 2_675 . 87.61(12) ?
    O4 Mn3 O13 2_775 . 89.45(10) ?
    O4 Mn3 O13 . . 90.55(10) ?
    O7 Mn3 O13 1_655 2_775 87.61(12) ?
    O7 Mn3 O13 2_675 2_775 92.39(12) ?
    O4 Mn3 O13 2_775 2_775 90.55(10) ?
    O4 Mn3 O13 . 2_775 89.45(10) ?
    O13 Mn3 O13 . 2_775 180.0000(10)
                                   ?
    O8 Mn4 O15 2_675 . 112.11(12) ?
    O8 Mn4 O3 2_675 . 95.84(11) ?
    O15 Mn4 O3 . . 91.37(12) ?
    O8 Mn4 O16 2_675 . 86.47(12) ?
    O15 Mn4 O16 . . 83.87(12) ?
    O3 Mn4 O16 . . 175.21(11) ?
    O8 Mn4 O14 2_675 . 149.65(11) ?
    O15 Mn4 O14 . . 95.14(11) ?
    O3 Mn4 O14 . . 96.63(11) ?
    O16 Mn4 O14 . . 83.32(12) ?
    O8 Mn4 O13 2_675 . 93.91(12) ?
    O15 Mn4 O13 . . 151.48(10) ?
    O3 Mn4 O13 . . 97.61(12) ?
    O16 Mn4 O13 . . 86.39(12) ?
    O14 Mn4 O13 . . 57.05(10) ?
    C22 N1 C23 . . 124.7(3) ?
    C22 N1 C24 . . 118.2(3) ?
    C23 N1 C24 . . 116.8(3) ?
    C26 N2 C27 . . 119.0(3) ?
    C26 N2 C28 . . 118.4(3) ?
    C27 N2 C28 . . 121.8(3) ?
    C34 N3 C36 . . 119.8(3) ?
    C34 N3 C35 . . 123.4(3) ?
    C36 N3 C35 . . 116.6(3) ?
    C38 N4 C40 . . 117.4(4) ?
    C38 N4 C39 . . 122.2(3) ?
    C40 N4 C39 . . 120.4(4) ?
    C1 O1 Mn1 . . 124.7(2) ?
    C1 O2 Mn2 . . 143.9(2) ?
    C8 O3 Mn4 . . 132.4(2) ?
    C8 O4 Mn3 . . 136.6(2) ?
    C9 O5 Mn2 . . 141.5(2) ?
    C9 O6 Mn1 . 2_666 130.9(2) ?
    C16 O7 Mn3 . 1_455 142.6(3) ?
    C16 O8 Mn4 . 2_675 124.3(3) ?
    C17 O9 Mn2 . . 133.0(2) ?
    C17 O9 Mn1 . . 94.1(2) ?
    Mn2 O9 Mn1 . . 108.62(11) ?
    C17 O10 Mn1 . . 88.0(2) ?
    C22 O11 Mn1 . . 125.1(2) ?
    C26 O12 Mn1 . . 130.9(3) ?
    C29 O13 Mn3 . . 131.9(2) ?
    C29 O13 Mn4 . . 91.6(2) ?
    Mn3 O13 Mn4 . . 109.57(12) ?
    C29 O14 Mn4 . . 93.1(2) ?
    C34 O15 Mn4 . . 144.9(3) ?
    C38 O16 Mn4 . . 152.1(3) ?
    O17 O17 H17C 2_785 . 142.0 ?
    O17 O17 H17B 2_785 . 72.4 ?
    H17C O17 H17B . . 111.4 ?
loop_
    _geom_torsion_atom_site_label_1
    _geom_torsion_atom_site_label_2
    _geom_torsion_atom_site_label_3
    _geom_torsion_atom_site_label_4
    _geom_torsion_site_symmetry_1
    _geom_torsion_site_symmetry_2
    _geom_torsion_site_symmetry_3
    _geom_torsion_site_symmetry_4
    _geom_torsion
    _geom_torsion_publ_flag
    O1 C1 C2 C3 . . . . 4.4(6) ?
    O2 C1 C2 C3 . . . . -174.9(3) ?
    O1 C1 C2 C7 . . . . -174.6(3) ?
    O2 C1 C2 C7 . . . . 6.1(6) ?
    C7 C2 C3 C4 . . . . 0.3(5) ?
    C1 C2 C3 C4 . . . . -178.7(4) ?
    C2 C3 C4 C5 . . . . 0.8(6) ?
    C3 C4 C5 C6 . . . . 1.8(6) ?
    C3 C4 C5 C8 . . . . 179.4(4) ?
    C4 C5 C6 C7 . . . . -5.7(6) ?
    C8 C5 C6 C7 . . . . 176.6(4) ?
    C5 C6 C7 C2 . . . . 7.0(6) ?
    C3 C2 C7 C6 . . . . -4.2(6) ?
    C1 C2 C7 C6 . . . . 174.8(4) ?
    C4 C5 C8 O4 . . . . -171.6(4) ?
    C6 C5 C8 O4 . . . . 6.0(6) ?
    C4 C5 C8 O3 . . . . 12.4(6) ?
    C6 C5 C8 O3 . . . . -170.1(4) ?
    O6 C9 C10 C11 . . . . -172.3(4) ?
    O5 C9 C10 C11 . . . . 9.6(6) ?
    O6 C9 C10 C15 . . . . 7.4(6) ?
    O5 C9 C10 C15 . . . . -170.6(3) ?
    C15 C10 C11 C12 . . . . 0.3(6) ?
    C9 C10 C11 C12 . . . . -180.0(4) ?
    C10 C11 C12 C13 . . . . 4.9(6) ?
    C11 C12 C13 C14 . . . . -6.9(6) ?
    C11 C12 C13 C16 . . . . 173.4(4) ?
    C12 C13 C14 C15 . . . . 4.0(6) ?
    C16 C13 C14 C15 . . . . -176.3(4) ?
    C13 C14 C15 C10 . . . . 0.9(6) ?
    C11 C10 C15 C14 . . . . -3.1(6) ?
    C9 C10 C15 C14 . . . . 177.2(3) ?
    C12 C13 C16 O8 . . . . -167.3(4) ?
    C14 C13 C16 O8 . . . . 13.0(6) ?
    C12 C13 C16 O7 . . . . 7.3(6) ?
    C14 C13 C16 O7 . . . . -172.4(4) ?
    O10 C17 C18 C20 . . . 2_566 169.4(3) ?
    O9 C17 C18 C20 . . . 2_566 -7.3(5) ?
    O10 C17 C18 C19 . . . . -8.3(5) ?
    O9 C17 C18 C19 . . . . 175.0(3) ?
    C20 C18 C19 C20 2_566 . . . -2.1(6) ?
    C17 C18 C19 C20 . . . . 175.7(3) ?
    C18 C19 C20 C18 . . . 2_566 2.1(6) ?
    O13 C29 C30 C31 . . . . 14.3(6) ?
    O14 C29 C30 C31 . . . . -161.4(4) ?
    O13 C29 C30 C32 . . . 2_875 -170.6(3) ?
    O14 C29 C30 C32 . . . 2_875 13.7(5) ?
    C32 C30 C31 C32 2_875 . . . 5.4(7) ?
    C29 C30 C31 C32 . . . . -179.7(4) ?
    C30 C31 C32 C30 . . . 2_875 -5.2(7) ?
    O11 C22 N1 C23 . . . . -175.1(4) ?
    C21 C22 N1 C23 . . . . 6.0(6) ?
    O11 C22 N1 C24 . . . . -2.1(5) ?
    C21 C22 N1 C24 . . . . 179.0(4) ?
    O12 C26 N2 C27 . . . . -18.1(5) ?
    C25 C26 N2 C27 . . . . 167.8(4) ?
    O12 C26 N2 C28 . . . . 152.3(4) ?
    C25 C26 N2 C28 . . . . -21.8(5) ?
    O15 C34 N3 C36 . . . . 0.1(5) ?
    C33 C34 N3 C36 . . . . 177.7(3) ?
    O15 C34 N3 C35 . . . . 174.9(3) ?
    C33 C34 N3 C35 . . . . -7.5(5) ?
    O16 C38 N4 C40 . . . . -172.7(4) ?
    C37 C38 N4 C40 . . . . 0.9(6) ?
    O16 C38 N4 C39 . . . . 6.6(6) ?
    C37 C38 N4 C39 . . . . -179.8(4) ?
    O2 C1 O1 Mn1 . . . . -12.4(5) ?
    C2 C1 O1 Mn1 . . . . 168.4(2) ?
    O6 Mn1 O1 C1 2_666 . . . 69.4(3) ?
    O12 Mn1 O1 C1 . . . . 157.2(3) ?
    O9 Mn1 O1 C1 . . . . -33.0(3) ?
    O11 Mn1 O1 C1 . . . . -115.9(3) ?
    O10 Mn1 O1 C1 . . . . -52.7(4) ?
    O1 C1 O2 Mn2 . . . . 40.3(6) ?
    C2 C1 O2 Mn2 . . . . -140.4(3) ?
    O5 Mn2 O2 C1 . . . . 86.5(4) ?
    O5 Mn2 O2 C1 2_666 . . . -93.5(4) ?
    O9 Mn2 O2 C1 2_666 . . . 175.8(4) ?
    O9 Mn2 O2 C1 . . . . -4.2(4) ?
    O4 C8 O3 Mn4 . . . . 3.0(6) ?
    C5 C8 O3 Mn4 . . . . 178.9(2) ?
    O8 Mn4 O3 C8 2_675 . . . 84.9(3) ?
    O15 Mn4 O3 C8 . . . . -162.7(3) ?
    O14 Mn4 O3 C8 . . . . -67.4(3) ?
    O13 Mn4 O3 C8 . . . . -9.9(3) ?
    O3 C8 O4 Mn3 . . . . -36.0(6) ?
    C5 C8 O4 Mn3 . . . . 148.4(3) ?
    O7 Mn3 O4 C8 1_655 . . . 153.1(4) ?
    O7 Mn3 O4 C8 2_675 . . . -26.9(4) ?
    O13 Mn3 O4 C8 . . . . 60.7(4) ?
    O13 Mn3 O4 C8 2_775 . . . -119.3(4) ?
    O6 C9 O5 Mn2 . . . . -8.0(7) ?
    C10 C9 O5 Mn2 . . . . 170.1(3) ?
    O2 Mn2 O5 C9 2_666 . . . -47.7(4) ?
    O2 Mn2 O5 C9 . . . . 132.3(4) ?
    O9 Mn2 O5 C9 2_666 . . . 40.6(4) ?
    O9 Mn2 O5 C9 . . . . -139.4(4) ?
    O5 C9 O6 Mn1 . . . 2_666 -9.2(6) ?
    C10 C9 O6 Mn1 . . . 2_666 172.9(3) ?
    O8 C16 O7 Mn3 . . . 1_455 45.6(7) ?
    C13 C16 O7 Mn3 . . . 1_455 -128.3(4) ?
    O7 C16 O8 Mn4 . . . 2_675 -14.4(6) ?
    C13 C16 O8 Mn4 . . . 2_675 159.5(3) ?
    O10 C17 O9 Mn2 . . . . 109.5(4) ?
    C18 C17 O9 Mn2 . . . . -73.8(4) ?
    O10 C17 O9 Mn1 . . . . -10.8(3) ?
    C18 C17 O9 Mn1 . . . . 165.9(3) ?
    O2 Mn2 O9 C17 2_666 . . . 21.5(3) ?
    O2 Mn2 O9 C17 . . . . -158.5(3) ?
    O5 Mn2 O9 C17 . . . . 114.6(3) ?
    O5 Mn2 O9 C17 2_666 . . . -65.4(3) ?
    O2 Mn2 O9 Mn1 2_666 . . . 136.19(12) ?
    O2 Mn2 O9 Mn1 . . . . -43.81(12) ?
    O5 Mn2 O9 Mn1 . . . . -130.74(11) ?
    O5 Mn2 O9 Mn1 2_666 . . . 49.26(11) ?
    O6 Mn1 O9 C17 2_666 . . . 91.53(19) ?
    O1 Mn1 O9 C17 . . . . -163.16(19) ?
    O12 Mn1 O9 C17 . . . . -20.2(4) ?
    O11 Mn1 O9 C17 . . . . -76.23(19) ?
    O10 Mn1 O9 C17 . . . . 5.85(17) ?
    O6 Mn1 O9 Mn2 2_666 . . . -46.66(12) ?
    O1 Mn1 O9 Mn2 . . . . 58.65(13) ?
    O12 Mn1 O9 Mn2 . . . . -158.4(3) ?
    O11 Mn1 O9 Mn2 . . . . 145.59(12) ?
    O10 Mn1 O9 Mn2 . . . . -132.33(15) ?
    O9 C17 O10 Mn1 . . . . 10.1(3) ?
    C18 C17 O10 Mn1 . . . . -166.5(3) ?
    O6 Mn1 O10 C17 2_666 . . . -107.2(2) ?
    O1 Mn1 O10 C17 . . . . 17.5(3) ?
    O12 Mn1 O10 C17 . . . . 166.22(19) ?
    O9 Mn1 O10 C17 . . . . -6.11(18) ?
    O11 Mn1 O10 C17 . . . . 82.5(2) ?
    N1 C22 O11 Mn1 . . . . 113.1(3) ?
    C21 C22 O11 Mn1 . . . . -68.1(5) ?
    O6 Mn1 O11 C22 2_666 . . . 151.8(4) ?
    O1 Mn1 O11 C22 . . . . -3.8(3) ?
    O12 Mn1 O11 C22 . . . . 93.4(3) ?
    O9 Mn1 O11 C22 . . . . -100.6(3) ?
    O10 Mn1 O11 C22 . . . . -158.4(3) ?
    N2 C26 O12 Mn1 . . . . 153.3(3) ?
    C25 C26 O12 Mn1 . . . . -32.7(6) ?
    O6 Mn1 O12 C26 2_666 . . . -39.6(4) ?
    O1 Mn1 O12 C26 . . . . -143.1(4) ?
    O9 Mn1 O12 C26 . . . . 74.1(5) ?
    O11 Mn1 O12 C26 . . . . 129.6(4) ?
    O10 Mn1 O12 C26 . . . . 51.3(4) ?
    O14 C29 O13 Mn3 . . . . -110.7(3) ?
    C30 C29 O13 Mn3 . . . . 73.4(4) ?
    O14 C29 O13 Mn4 . . . . 7.7(3) ?
    C30 C29 O13 Mn4 . . . . -168.2(3) ?
    O7 Mn3 O13 C29 1_655 . . . -26.8(3) ?
    O7 Mn3 O13 C29 2_675 . . . 153.2(3) ?
    O4 Mn3 O13 C29 2_775 . . . -118.1(3) ?
    O4 Mn3 O13 C29 . . . . 61.9(3) ?
    O7 Mn3 O13 Mn4 1_655 . . . -137.83(12) ?
    O7 Mn3 O13 Mn4 2_675 . . . 42.17(12) ?
    O4 Mn3 O13 Mn4 2_775 . . . 130.88(12) ?
    O4 Mn3 O13 Mn4 . . . . -49.12(12) ?
    O8 Mn4 O13 C29 2_675 . . . 165.9(2) ?
    O15 Mn4 O13 C29 . . . . 9.6(3) ?
    O3 Mn4 O13 C29 . . . . -97.7(2) ?
    O16 Mn4 O13 C29 . . . . 79.7(2) ?
    O14 Mn4 O13 C29 . . . . -4.7(2) ?
    O8 Mn4 O13 Mn3 2_675 . . . -58.07(13) ?
    O15 Mn4 O13 Mn3 . . . . 145.60(17) ?
    O3 Mn4 O13 Mn3 . . . . 38.36(13) ?
    O16 Mn4 O13 Mn3 . . . . -144.27(13) ?
    O14 Mn4 O13 Mn3 . . . . 131.35(15) ?
    O13 C29 O14 Mn4 . . . . -7.9(3) ?
    C30 C29 O14 Mn4 . . . . 168.0(3) ?
    O8 Mn4 O14 C29 2_675 . . . -14.4(3) ?
    O15 Mn4 O14 C29 . . . . -168.7(2) ?
    O3 Mn4 O14 C29 . . . . 99.3(2) ?
    O16 Mn4 O14 C29 . . . . -85.5(2) ?
    O13 Mn4 O14 C29 . . . . 4.50(19) ?
    N3 C34 O15 Mn4 . . . . 144.5(3) ?
    C33 C34 O15 Mn4 . . . . -33.1(6) ?
    O8 Mn4 O15 C34 2_675 . . . 124.5(4) ?
    O3 Mn4 O15 C34 . . . . 27.6(4) ?
    O16 Mn4 O15 C34 . . . . -151.8(4) ?
    O14 Mn4 O15 C34 . . . . -69.1(4) ?
    O13 Mn4 O15 C34 . . . . -81.1(5) ?
    N4 C38 O16 Mn4 . . . . 60.4(9) ?
    C37 C38 O16 Mn4 . . . . -114.0(6) ?
    O8 Mn4 O16 C38 2_675 . . . -85.6(7) ?
    O15 Mn4 O16 C38 . . . . 161.7(7) ?
    O14 Mn4 O16 C38 . . . . 65.8(7) ?
    O13 Mn4 O16 C38 . . . . 8.5(7) ?
loop_
    _geom_hbond_atom_site_label_D
    _geom_hbond_atom_site_label_H
    _geom_hbond_atom_site_label_A
    _geom_hbond_site_symmetry_A
    _geom_hbond_distance_DH
    _geom_hbond_distance_HA
    _geom_hbond_distance_DA
    _geom_hbond_angle_DHA
    O17 H17B O16 2_785 0.85 2.61 3.236(7) 131
    O17 H17B N4 2_785 0.85 2.62 3.463(8) 170
data_global
_journal_date_recd_electronic     2011-03-30
_journal_date_accepted     2011-05-26
_journal_name_full     'Acta Crystallographica, Section E'
_journal_year     2011
_journal_volume     67
_journal_issue      7
_journal_page_first     m843
_journal_page_last     m844
_journal_paper_category     QM
_journal_coeditor_code     BX2348
_publ_contact_author_name     'Ying Zhang'
_publ_contact_author_address
;
School of Material Science and Engineering
Jiangsu University of Science and Technology
Zhenjiang 212003
People's Republic of China
;
_publ_contact_author_email     'aihuayuan@163.com'
_publ_contact_author_fax     ?
_publ_contact_author_phone     ?
_publ_section_title
;\
Poly[[hexakis(\m-benzene-1,4-dicarboxylato)octakis(<i>N</i>,<i>N</i>-\
dimethylacetamide)hexamanganese(II)] monohydrate]
;
loop_
    _publ_author_name
    _publ_author_footnote
    _publ_author_address
    'Zhang, Ying' .
;
School of Material Science and Engineering
Jiangsu University of Science and Technology
Zhenjiang 212003
People's Republic of China
;
    'Chu, Chao-Xia' .
;
School of Material Science and Engineering
Jiangsu University of Science and Technology
Zhenjiang 212003
People's Republic of China
;
    'Li, Yi-Zhi' .
;
Coordination Chemistry Institute and the State Key Laboratory of Coordination
Chemistry
Nanjing University
Nanjing 210093
People's Republic of China
;
