# Supplementary material for: Poly[[hexa­kis­(μ-benzene-1,4-dicarboxyl­ato)octa­kis­(N,N-dimethyl­acetamide)­hexa­manganese(II)] monohydrate]
Source: Acta Crystallogr Sect E Struct Rep Online. 2011 Jun 4;67(Pt 7):m843–4. doi: 10.1107/S1600536811020010 (PMC3151841; doi:10.1107/S1600536811020010)
Supplement: Supplementary file 2 [file e-67-0m843-Isup2.hkl]

# 
# h,k,l, Fc-squared, Fo-squared, sigma(Fo-squared) and status flag 
# 
data_I
_shelx_title ' yah83_0m               P-1' 
_shelx_refln_list_code          4 
_shelx_F_calc_maximum      228.05 
_exptl_crystal_F_000      1048.00 
_reflns_d_resolution_high  0.8107 
 
loop_ 
 _symmetry_equiv_pos_as_xyz 
 'x, y, z' 
 '-x, -y, -z' 
 
_cell_length_a     9.9240 
_cell_length_b    14.5330 
_cell_length_c    16.9900 
_cell_angle_alpha  69.947 
_cell_angle_beta   86.549 
_cell_angle_gamma  83.807 
 
_shelx_F_squared_multiplier     1.000 
 
loop_ 
 _refln_index_h 
 _refln_index_k 
 _refln_index_l 
 _refln_F_squared_calc 
 _refln_F_squared_meas 
 _refln_F_squared_sigma 
 _refln_observed_status 
   1   0   0      230.28      229.04     46.07 o 
   2   0   0       37.94       51.73     15.48 o 
   3   0   0      992.01      963.32     17.44 o 
   4   0   0      135.66      229.73     49.14 o 
   5   0   0     2861.25     2946.54     24.86 o 
   6   0   0      198.91      227.31     36.00 o 
   7   0   0      249.45      315.48     42.21 o 
   8   0   0     1951.12     1909.40     87.66 o 
   9   0   0     1404.74     1673.51    172.67 o 
  10   0   0        4.30       77.27     46.21 o 
  11   0   0      198.03      219.35     62.44 o 
  12   0   0      109.05      135.21     50.04 o 
 -12   1   0       66.87      145.61     27.49 o 
 -11   1   0      104.10      109.88     64.10 o 
 -10   1   0      135.53      106.85     39.72 o 
  -9   1   0      296.14      293.35     39.86 o 
  -8   1   0       10.33       20.94     15.77 o 
  -7   1   0     5157.29     4929.99    132.95 o 
  -6   1   0      214.27      285.83     27.61 o 
  -5   1   0     3694.74     3433.32     97.81 o 
  -4   1   0     4214.05     3954.42     26.57 o 
  -3   1   0     2653.37     2906.27     72.80 o 
  -2   1   0    10508.27    10977.30    155.65 o 
  -1   1   0     8449.82     8058.68    111.60 o 
   0   1   0      173.13      165.51      1.35 o 
   1   1   0    24341.34    24172.36    114.56 o 
   2   1   0    13888.69    14197.33     64.10 o 
   3   1   0      209.35      225.10     24.14 o 
   4   1   0        0.32       16.18     19.24 o 
   5   1   0     1089.66     1090.19     26.86 o 
   6   1   0      413.50      486.91     47.53 o 
   7   1   0      729.58      705.96     43.73 o 
   8   1   0      201.18      304.02     35.61 o 
   9   1   0       37.58       31.67     68.89 o 
  10   1   0     1132.50     1115.98     39.59 o 
  11   1   0       73.13      115.77     29.79 o 
  12   1   0      108.28      111.99     11.55 o 
 -11   2   0      366.53      388.32     40.43 o 
 -10   2   0      255.50      270.09     33.78 o 
  -9   2   0      431.18      382.01     28.77 o 
  -8   2   0      520.66      562.55    178.76 o 
  -7   2   0        9.96        6.69      7.08 o 
  -6   2   0     2725.21     2564.81     36.41 o 
  -5   2   0      406.03      421.55     20.09 o 
  -4   2   0    14102.81    13470.33     46.57 o 
  -3   2   0     1146.24     1134.35     16.55 o 
  -2   2   0      596.45      608.05     58.12 o 
  -1   2   0      746.99      801.83     29.92 o 
   0   2   0     1875.24     2006.18     96.97 o 
   1   2   0     3165.01     3253.03     55.47 o 
   2   2   0    13112.36    13711.51    152.24 o 
   3   2   0     3243.81     3308.22     41.50 o 
   4   2   0     1704.17     1808.19     65.50 o 
   5   2   0     2461.51     2614.16     50.73 o 
   6   2   0      557.50      480.09     62.79 o 
   7   2   0      607.78      653.05     30.61 o 
   8   2   0        0.47       43.17     34.41 o 
   9   2   0      256.80      268.06     34.05 o 
  10   2   0      655.38      637.57     76.68 o 
  11   2   0        1.14       22.11     46.68 o 
  12   2   0      566.25      552.93     62.14 o 
 -11   3   0      123.73      193.22     57.43 o 
 -10   3   0      134.86      222.44     61.48 o 
  -9   3   0        6.04       19.66     38.87 o 
  -8   3   0     1659.29     1566.88     70.26 o 
  -7   3   0     1195.19     1133.88     79.85 o 
  -6   3   0       37.23       51.25     19.97 o 
  -5   3   0     1466.93     1501.10    108.83 o 
  -4   3   0     4411.57     4173.77     52.22 o 
  -3   3   0     2737.97     2839.26    123.29 o 
  -2   3   0    13259.26    13013.65     90.05 o 
  -1   3   0     1931.11     1962.07     66.79 o 
   0   3   0        0.31        8.64     11.78 o 
   1   3   0     4831.60     4545.05     40.20 o 
   2   3   0      840.45     1133.97     47.23 o 
   3   3   0     7643.09     7009.85    183.40 o 
   4   3   0     1684.78     1701.22     25.10 o 
   5   3   0     4290.59     4045.18     86.78 o 
   6   3   0      538.47      662.44     76.30 o 
   7   3   0     1766.84     1847.21     44.19 o 
   8   3   0      162.21      179.02     34.78 o 
   9   3   0      252.87      224.44     35.28 o 
  10   3   0     1078.09      942.15     58.23 o 
  11   3   0      157.65      198.26     60.82 o 
  12   3   0        1.47       23.43     18.68 o 
 -11   4   0        2.78        2.84     76.63 o 
 -10   4   0      239.77      243.21     43.71 o 
  -9   4   0      174.56      208.83     38.98 o 
  -8   4   0       78.88       91.93     20.47 o 
  -7   4   0       50.05       93.78     35.81 o 
  -6   4   0      344.20      435.69     71.66 o 
  -5   4   0     1297.09     1275.29     76.81 o 
  -4   4   0     2390.84     2591.35    128.43 o 
  -3   4   0     2629.31     2761.33     35.96 o 
  -2   4   0    18411.66    17602.39    151.44 o 
  -1   4   0     5307.60     5181.26     96.99 o 
   0   4   0     2291.12     2288.70     71.17 o 
   1   4   0     5134.40     4829.46     23.00 o 
   2   4   0     4635.30     4544.89     57.19 o 
   3   4   0        5.46       51.65     25.18 o 
   4   4   0     7148.01     6965.92    111.95 o 
   5   4   0      382.62      392.73     35.33 o 
   6   4   0     1498.24     1600.14     84.14 o 
   7   4   0       93.79       91.36      8.76 o 
   8   4   0     2710.49     2749.56     41.72 o 
   9   4   0       57.92       58.53     34.87 o 
  10   4   0       21.52       59.17     30.40 o 
  11   4   0       28.37       24.59     18.11 o 
  12   4   0       18.48       22.47      1.89 o 
 -11   5   0       20.87       34.20     44.23 o 
 -10   5   0        4.70        0.95     20.61 o 
  -9   5   0       88.17      246.17     92.29 o 
  -8   5   0      189.95      212.69     38.59 o 
  -7   5   0      509.28      515.66     26.06 o 
  -6   5   0       13.42       44.67     32.95 o 
  -5   5   0       86.55      106.06     63.34 o 
  -4   5   0      123.89      260.29     75.78 o 
  -3   5   0      539.57      520.89     20.00 o 
  -2   5   0       39.99       63.86     24.61 o 
  -1   5   0      276.30      444.95     87.81 o 
   0   5   0      214.24      212.22     39.11 o 
   1   5   0     2546.35     2510.16     58.64 o 
   2   5   0     1203.41     1339.00    111.17 o 
   3   5   0     3890.23     3686.98     44.68 o 
   4   5   0     1022.87     1004.71     47.16 o 
   5   5   0      511.46      486.98     42.70 o 
   6   5   0      432.41      524.27     46.08 o 
   7   5   0      688.67      767.36     24.89 o 
   8   5   0     2003.54     2100.00     67.31 o 
   9   5   0       57.37      145.65     30.31 o 
  10   5   0      142.24      123.90     25.51 o 
  11   5   0        2.75        4.45      5.61 o 
 -10   6   0      136.01      170.73     41.24 o 
  -9   6   0        3.08        3.78     10.86 o 
  -8   6   0      180.22      207.47     75.00 o 
  -7   6   0       62.20       55.80      7.30 o 
  -6   6   0     1896.99     1839.79    115.93 o 
  -5   6   0     2177.46     2196.69     87.08 o 
  -4   6   0      919.52      910.32     48.98 o 
  -3   6   0     4481.08     4402.93    104.81 o 
  -2   6   0     6851.53     6475.45     94.71 o 
  -1   6   0      835.75      914.94     37.82 o 
   0   6   0       46.56       36.28     31.07 o 
   1   6   0      545.00      552.76     24.12 o 
   2   6   0     8711.09     8252.09    118.36 o 
   3   6   0      116.70      144.14     19.53 o 
   4   6   0      186.57      190.14     18.33 o 
   5   6   0      521.90      606.43     92.63 o 
   6   6   0      823.78      859.66     38.23 o 
   7   6   0       78.47       83.20     15.24 o 
   8   6   0      220.56      276.51     48.86 o 
   9   6   0      510.22      552.14     48.83 o 
  10   6   0      577.09      815.89    188.42 o 
  11   6   0      187.53      150.38     18.36 o 
 -10   7   0      115.68      113.00     12.63 o 
  -9   7   0      114.28      101.51     21.07 o 
  -8   7   0      196.50      237.60     81.41 o 
  -7   7   0      812.50      820.58    100.25 o 
  -6   7   0      911.67      889.06     28.31 o 
  -5   7   0      373.99      545.10     31.82 o 
  -4   7   0      608.44      659.39    155.38 o 
  -3   7   0      173.85      250.63     28.15 o 
  -2   7   0     1823.87     1852.57     37.16 o 
  -1   7   0      707.60      630.58     62.07 o 
   0   7   0     1418.47     1375.66     59.12 o 
   1   7   0      155.62      183.47     17.32 o 
   2   7   0      740.68      847.60     60.55 o 
   3   7   0      753.25      716.31     39.03 o 
   4   7   0      646.87      633.59     22.33 o 
   5   7   0        2.60       18.10     43.13 o 
   6   7   0       40.13       58.44     36.13 o 
   7   7   0      145.20      142.27     30.35 o 
   8   7   0       82.00      161.08     31.11 o 
   9   7   0      253.14      262.49     36.50 o 
  10   7   0        3.85       30.16     42.44 o 
  11   7   0      107.70      117.57     31.89 o 
 -10   8   0       53.23      114.64     26.81 o 
  -9   8   0      254.46      283.31     39.72 o 
  -8   8   0      487.54      468.55      8.51 o 
  -7   8   0      129.67      156.34     86.25 o 
  -6   8   0      294.47      383.74     65.71 o 
  -5   8   0      481.49      519.96     33.82 o 
  -4   8   0      278.57      294.61     33.64 o 
  -3   8   0      863.93      858.32     16.47 o 
  -2   8   0       38.53       87.67     38.59 o 
  -1   8   0        5.72       11.53     41.95 o 
   0   8   0        1.32       39.23     22.07 o 
   1   8   0       21.21       24.97     24.54 o 
   2   8   0      344.05      338.46     15.75 o 
   3   8   0     6154.04     5836.61     27.10 o 
   4   8   0     1207.57     1444.61     56.05 o 
   5   8   0      792.51      933.39     93.31 o 
   6   8   0      890.39     1071.05     78.72 o 
   7   8   0     1324.03     1377.25    112.22 o 
   8   8   0       16.12       18.82     25.44 o 
   9   8   0      110.43      111.34     36.81 o 
  10   8   0      585.80      554.49     49.14 o 
  11   8   0       50.03       34.16     25.75 o 
  -9   9   0        0.14        2.67     12.77 o 
  -8   9   0       10.86       12.90     78.45 o 
  -7   9   0       33.75      136.53     76.48 o 
  -6   9   0      462.55      486.86     94.04 o 
  -5   9   0       17.69       61.40     72.62 o 
  -4   9   0     1065.13     1302.58     64.00 o 
  -3   9   0       70.43       80.72     12.97 o 
  -2   9   0     2549.63     2525.11     40.85 o 
  -1   9   0       49.03       52.64     15.76 o 
   0   9   0      278.79      258.35     47.13 o 
   1   9   0      599.42      609.73     38.26 o 
   2   9   0      691.15      648.08     54.22 o 
   3   9   0      622.26      662.59     27.80 o 
   4   9   0       19.53       42.21     19.33 o 
   5   9   0      806.47      942.89     79.50 o 
   6   9   0      369.19      407.84     39.36 o 
   7   9   0      482.38      528.48     45.80 o 
   8   9   0      820.36      793.78     38.22 o 
   9   9   0      356.77      353.80     31.19 o 
  10   9   0      358.64      373.81     36.71 o 
  -9  10   0      167.59      136.19     93.50 o 
  -8  10   0      109.01       89.85     69.99 o 
  -7  10   0      165.77      242.66     41.61 o 
  -6  10   0       27.88       59.86     97.15 o 
  -5  10   0      223.09      286.44     78.91 o 
  -4  10   0      368.15      476.82     73.64 o 
  -3  10   0      395.82      556.10     37.83 o 
  -2  10   0       74.19       71.67     20.59 o 
  -1  10   0     1740.60     1845.83     66.07 o 
   0  10   0       28.19      109.99     40.03 o 
   1  10   0     1964.51     2036.83     52.64 o 
   2  10   0       26.49       54.49     30.57 o 
   3  10   0       28.12       52.81     31.10 o 
   4  10   0      107.46      109.37     60.07 o 
   5  10   0       21.49       75.22     35.04 o 
   6  10   0     6301.98     5973.06     62.53 o 
   7  10   0      195.63      223.65     22.25 o 
   8  10   0     1355.00     1188.47     61.88 o 
   9  10   0       74.45      120.70     39.25 o 
  10  10   0       92.20       91.25     40.24 o 
  -8  11   0        1.10        0.95     70.39 o 
  -7  11   0       66.03       54.86      8.24 o 
  -6  11   0      120.55      150.11     62.83 o 
  -5  11   0      219.30      194.16     34.45 o 
  -4  11   0      231.87      268.47     54.18 o 
  -3  11   0        1.27        0.00     86.20 o 
  -2  11   0      316.48      283.84     61.95 o 
  -1  11   0      953.35      953.48    184.97 o 
   0  11   0      294.26      283.30     25.77 o 
   1  11   0     1870.27     1802.05     51.41 o 
   2  11   0     1429.78     1424.08     66.07 o 
   3  11   0      117.92      110.66     49.29 o 
   4  11   0      184.53      177.85     38.10 o 
   5  11   0     1212.26     1274.10     73.06 o 
   6  11   0       74.27      101.28     58.29 o 
   7  11   0      877.42      967.79    154.97 o 
   8  11   0       83.34       89.82     26.23 o 
   9  11   0      503.35      521.34    179.72 o 
  -7  12   0       78.84       65.26     12.16 o 
  -6  12   0      240.70      375.89     94.85 o 
  -5  12   0        1.06       38.24     70.26 o 
  -4  12   0      211.48      245.37     62.42 o 
  -3  12   0      708.01      984.17    105.79 o 
  -2  12   0      472.15      490.33     45.80 o 
  -1  12   0      373.42      376.56      6.96 o 
   0  12   0      917.10      913.95     99.17 o 
   1  12   0      538.40      528.65     82.89 o 
   2  12   0      655.07      689.88     24.59 o 
   3  12   0       93.92      157.00     79.90 o 
   4  12   0      312.15      390.48     82.55 o 
   5  12   0      140.73      227.99     59.17 o 
   6  12   0       31.33       89.72     77.59 o 
   7  12   0       16.36       41.82     35.47 o 
   8  12   0      119.74      248.86     55.05 o 
   9  12   0      244.13      290.99     40.47 o 
  -6  13   0      108.39       87.96     73.23 o 
  -5  13   0      328.42      356.43     21.75 o 
  -4  13   0       16.89        7.57    125.93 o 
  -3  13   0        3.15        0.00    116.20 o 
  -2  13   0     1270.73     1396.40     84.99 o 
  -1  13   0       64.89       98.78     57.67 o 
   0  13   0       75.87       86.17     44.72 o 
   1  13   0      141.64      194.09     62.85 o 
   2  13   0      539.31      507.96     29.12 o 
   3  13   0      893.21      936.04     47.30 o 
   4  13   0      259.36      314.39     43.12 o 
   5  13   0      530.32      575.64     63.18 o 
   6  13   0        3.55       58.08     42.76 o 
   7  13   0       30.59       73.16     24.52 o 
   8  13   0       20.62       30.91     16.81 o 
  -5  14   0        4.80       46.21     82.96 o 
  -4  14   0      970.10      947.82     34.99 o 
  -3  14   0       15.61       66.88    120.39 o 
  -2  14   0       64.45       65.53     11.35 o 
  -1  14   0      300.53      261.17     28.64 o 
   0  14   0       25.14       77.51     35.87 o 
   1  14   0      249.78      291.68     64.94 o 
   2  14   0       50.73       86.37     73.47 o 
   3  14   0      568.81      579.00     55.71 o 
   4  14   0     1310.76     1414.20    112.14 o 
   5  14   0       33.70       45.67    120.93 o 
   6  14   0      118.19      266.04     73.33 o 
   7  14   0       38.97      148.11     55.63 o 
  -4  15   0        2.43        0.95     34.18 o 
  -3  15   0      208.02      309.54     99.98 o 
  -2  15   0      535.16      573.15    106.87 o 
  -1  15   0      151.68      125.66     91.07 o 
   0  15   0       38.22       56.79     79.29 o 
   1  15   0       99.61      158.76     35.30 o 
   2  15   0       11.49      125.33     40.59 o 
   3  15   0        0.94       49.87      9.14 o 
   4  15   0        3.27       42.60     20.88 o 
   5  15   0      472.48      465.52     67.00 o 
   6  15   0      173.35      292.12     60.32 o 
  -2  16   0      379.82      497.76    131.47 o 
  -1  16   0      227.92      363.05    102.15 o 
   0  16   0      629.38      607.74    105.93 o 
   1  16   0        2.11       55.54     60.33 o 
   2  16   0       46.05      119.90     42.23 o 
   3  16   0      321.40      276.02     15.28 o 
   4  16   0      259.38      254.59     38.24 o 
  -4 -16   1        2.93       51.87     34.25 o 
  -3 -16   1       40.45      136.84     56.75 o 
  -2 -16   1       16.36       43.40     67.01 o 
  -1 -16   1        1.29        8.80     43.63 o 
   0 -16   1        8.84       13.92    107.55 o 
   1 -16   1       83.62       71.34      8.65 o 
  -6 -15   1      211.96      203.64     21.35 o 
  -5 -15   1      101.10      135.40     56.44 o 
  -4 -15   1      586.71      535.35     44.79 o 
  -3 -15   1       42.55      131.85     54.02 o 
  -2 -15   1       27.42       76.16     62.35 o 
  -1 -15   1      313.25      320.79     15.25 o 
   0 -15   1      131.40      237.39     59.58 o 
   1 -15   1       32.46       27.29     21.75 o 
   2 -15   1       33.16       61.88     21.48 o 
   3 -15   1      112.23      229.42    128.76 o 
   4 -15   1      860.84      843.92     60.67 o 
  -7 -14   1      255.30      276.58     64.42 o 
  -6 -14   1       39.67       48.66     70.75 o 
  -5 -14   1        0.17        0.27     24.05 o 
  -4 -14   1       97.08      165.43     70.60 o 
  -3 -14   1       31.60       68.99     40.74 o 
  -2 -14   1      507.28      504.77     23.44 o 
  -1 -14   1      107.38      150.66     57.22 o 
   0 -14   1        0.40      102.26     33.19 o 
   1 -14   1       62.89       73.91      8.38 o 
   2 -14   1      283.49      313.87     74.04 o 
   3 -14   1       54.46       46.07     30.00 o 
   4 -14   1        5.88        1.49     37.43 o 
   5 -14   1      183.31      206.05    125.39 o 
  -8 -13   1        9.86       53.69     23.71 o 
  -7 -13   1       96.54      111.59     23.92 o 
  -6 -13   1       14.92       78.34     64.42 o 
  -5 -13   1      270.27      260.80     61.88 o 
  -4 -13   1      273.16      265.58     16.08 o 
  -3 -13   1      126.12      157.46     51.64 o 
  -2 -13   1      328.70      371.21     40.52 o 
  -1 -13   1       20.74       44.57     21.42 o 
   0 -13   1      877.91      808.42     36.03 o 
   1 -13   1      126.51      166.59     89.85 o 
   2 -13   1       59.28       73.23     49.45 o 
   3 -13   1      566.84      524.92     75.12 o 
   4 -13   1      363.19      457.90    111.33 o 
   5 -13   1       29.69       23.64     20.00 o 
   6 -13   1      492.03      456.95    132.28 o 
  -9 -12   1      380.66      454.09    164.50 o 
  -8 -12   1       52.99       92.33     43.60 o 
  -7 -12   1       50.28      136.84     56.32 o 
  -6 -12   1       23.62      100.67     32.70 o 
  -5 -12   1       27.61       30.00      6.76 o 
  -4 -12   1     1692.28     1707.57    137.68 o 
  -3 -12   1      782.19      811.18     34.05 o 
  -2 -12   1       34.22       45.80     20.60 o 
  -1 -12   1      926.38      866.84     20.47 o 
   0 -12   1       14.04       62.02     28.37 o 
   1 -12   1      476.91      457.48     32.22 o 
   2 -12   1       10.53       49.18     62.29 o 
   3 -12   1       62.51       97.96     95.39 o 
   4 -12   1      272.64      309.81    127.95 o 
   5 -12   1        3.95       18.24     18.78 o 
   6 -12   1        2.37       26.08     72.96 o 
   7 -12   1      132.43      110.79      1.89 o 
  -9 -11   1        6.79       17.50     21.36 o 
  -8 -11   1      914.90      978.06     62.36 o 
  -7 -11   1       15.92       37.70     31.43 o 
  -6 -11   1     1989.07     1926.81     18.16 o 
  -5 -11   1     1068.91      987.20     21.01 o 
  -4 -11   1     2801.47     2945.44     79.99 o 
  -3 -11   1     1282.11     1234.88     50.75 o 
  -2 -11   1      124.18      140.39     46.19 o 
  -1 -11   1      197.77      214.27     18.41 o 
   0 -11   1     1361.35     1456.15    103.50 o 
   1 -11   1      193.49      241.11     50.13 o 
   2 -11   1      540.65      532.48     42.97 o 
   3 -11   1      104.30      116.33      3.78 o 
   4 -11   1      277.12      357.37     80.39 o 
   5 -11   1       40.24      107.96     47.15 o 
   6 -11   1       90.66       66.21     75.39 o 
   7 -11   1       30.55       21.75     80.53 o 
   8 -11   1        4.91        1.89     96.74 o 
 -10 -10   1      182.73      192.69     32.79 o 
  -9 -10   1      292.30      279.20     46.13 o 
  -8 -10   1       86.37       70.01     41.62 o 
  -7 -10   1     1553.34     1606.67     50.69 o 
  -6 -10   1       24.98      113.73     41.86 o 
  -5 -10   1     1007.45      888.51     60.38 o 
  -4 -10   1     1235.82     1216.64    176.63 o 
  -3 -10   1      222.83      223.34     23.60 o 
  -2 -10   1     2044.18     2000.33     93.98 o 
  -1 -10   1      611.13      623.36     53.20 o 
   0 -10   1      203.68      221.95     14.84 o 
   1 -10   1      126.77      100.67     29.38 o 
   2 -10   1     1090.69      941.32     45.61 o 
   3 -10   1      439.05      442.51     38.84 o 
   4 -10   1      779.07      760.56     14.62 o 
   5 -10   1      123.06      247.12     91.47 o 
   6 -10   1       30.41       32.16      7.40 o 
   7 -10   1        2.50       25.81    110.25 o 
   8 -10   1       10.65       35.67     89.72 o 
 -10  -9   1       34.48      125.72     39.55 o 
  -9  -9   1      428.62      416.81     22.61 o 
  -8  -9   1      260.96      292.67     26.37 o 
  -7  -9   1      335.74      336.92     35.65 o 
  -6  -9   1      877.08      869.79     38.17 o 
  -5  -9   1       87.93      112.97     56.44 o 
  -4  -9   1       42.96       37.83     23.16 o 
  -3  -9   1      568.61      756.85     93.87 o 
  -2  -9   1      907.35      930.48     37.54 o 
  -1  -9   1      406.07      413.16     26.63 o 
   0  -9   1      506.63      484.04     21.51 o 
   1  -9   1      178.30      226.74     21.82 o 
   2  -9   1       33.70       38.17     38.24 o 
   3  -9   1       98.57       97.33     64.16 o 
   4  -9   1       18.52       12.30    132.41 o 
   5  -9   1      215.49      213.97     33.78 o 
   6  -9   1     1622.24     1666.63     39.55 o 
   7  -9   1        0.20        9.99     43.42 o 
   8  -9   1      322.06      291.28     13.31 o 
   9  -9   1       45.86       37.21     70.06 o 
 -11  -8   1      148.75      215.53     45.63 o 
 -10  -8   1        9.47       32.85     28.38 o 
  -9  -8   1       79.42      172.56     31.97 o 
  -8  -8   1      169.36      292.55     60.56 o 
  -7  -8   1      445.69      429.04     20.21 o 
  -6  -8   1      332.99      307.37     49.33 o 
  -5  -8   1      287.41      313.94     29.42 o 
  -4  -8   1     3048.07     3006.54    150.67 o 
  -3  -8   1        6.27       19.15     72.54 o 
  -2  -8   1       68.66       86.45     32.03 o 
  -1  -8   1     1107.90     1096.07     26.62 o 
   0  -8   1      120.95      135.61     27.76 o 
   1  -8   1       16.56       13.78     10.83 o 
   2  -8   1        4.55       59.03     50.23 o 
   3  -8   1      240.99      324.28     83.01 o 
   4  -8   1      188.26      267.72     32.94 o 
   5  -8   1       69.07       51.81     78.57 o 
   6  -8   1      576.88      538.66     12.49 o 
   7  -8   1     1930.23     1762.87    116.67 o 
   8  -8   1       27.93       73.29     33.91 o 
   9  -8   1      120.15      108.00     30.12 o 
  10  -8   1      103.73      117.62     29.26 o 
 -11  -7   1      662.74      665.37     41.53 o 
 -10  -7   1      210.87      267.51     32.01 o 
  -9  -7   1      728.42     1024.48    101.39 o 
  -8  -7   1       26.87       79.53     22.08 o 
  -7  -7   1      483.68      506.98     34.47 o 
  -6  -7   1      105.69      187.70     55.67 o 
  -5  -7   1        0.62        6.80     14.27 o 
  -4  -7   1       54.97       73.69     45.30 o 
  -3  -7   1       87.74       87.81     16.00 o 
  -2  -7   1     1882.35     2108.05     56.92 o 
  -1  -7   1     1589.03     1605.14     13.82 o 
   0  -7   1      514.02      816.18     93.29 o 
   1  -7   1      448.73      493.55     31.81 o 
   2  -7   1     1658.97     1657.00    110.90 o 
   3  -7   1     3578.04     3328.81    145.82 o 
   4  -7   1      785.37      874.43    109.10 o 
   5  -7   1      117.83      197.08     46.38 o 
   6  -7   1      220.05      287.13     54.20 o 
   7  -7   1      137.54      165.30     32.02 o 
   8  -7   1      855.18      946.67     54.62 o 
   9  -7   1       44.19       94.61     17.63 o 
  10  -7   1      188.70      171.99     24.25 o 
 -11  -6   1       12.92       11.35     13.83 o 
 -10  -6   1      125.15      125.66     36.57 o 
  -9  -6   1      355.61      383.68     37.81 o 
  -8  -6   1     2035.94     1874.71     83.50 o 
  -7  -6   1       47.87      224.91    110.24 o 
  -6  -6   1       22.74       31.75     27.10 o 
  -5  -6   1      902.07      921.03     78.13 o 
  -4  -6   1      552.68      581.26     34.41 o 
  -3  -6   1     1608.04     1637.42     80.70 o 
  -2  -6   1     2513.67     2518.89    109.94 o 
  -1  -6   1      494.39      771.28     63.66 o 
   0  -6   1      275.90      289.28     47.21 o 
   1  -6   1      868.91     1020.53     82.77 o 
   2  -6   1       20.33      110.74     32.51 o 
   3  -6   1      796.23      856.49     35.76 o 
   4  -6   1     1420.94     1579.11     79.58 o 
   5  -6   1        8.43       86.81     64.80 o 
   6  -6   1      154.38      180.84     22.59 o 
   7  -6   1      247.00      301.94     37.63 o 
   8  -6   1      554.91      535.53     23.58 o 
   9  -6   1      645.69      626.71     36.64 o 
  10  -6   1      163.57      136.06      9.93 o 
 -11  -5   1      177.07      167.23     20.88 o 
 -10  -5   1      794.76      776.28     40.60 o 
  -9  -5   1        2.89       31.53     34.53 o 
  -8  -5   1     2329.03     2334.98     95.61 o 
  -7  -5   1      197.14      212.45     10.53 o 
  -6  -5   1     4977.16     4857.09     67.22 o 
  -5  -5   1      749.76      778.80     38.16 o 
  -4  -5   1     1801.89     1794.45     56.11 o 
  -3  -5   1     4524.78     4308.20     61.91 o 
  -2  -5   1    13649.35    13015.33    156.33 o 
  -1  -5   1      114.10      128.99     40.11 o 
   0  -5   1      562.51      683.03     58.98 o 
   1  -5   1      196.86      180.05     12.43 o 
   2  -5   1     6226.85     5918.27    127.09 o 
   3  -5   1      856.39     1058.82     40.16 o 
   4  -5   1      867.50      842.43     22.40 o 
   5  -5   1      175.45      231.25     34.17 o 
   6  -5   1      257.22      235.15     60.93 o 
   7  -5   1       46.25      108.86     78.43 o 
   8  -5   1        6.43        3.07     21.64 o 
   9  -5   1      848.14      821.34     28.17 o 
  10  -5   1      939.52     1051.63    150.99 o 
  11  -5   1       26.37       18.03     78.39 o 
 -12  -4   1       49.90       53.17     28.66 o 
 -11  -4   1      424.96      516.67    122.68 o 
 -10  -4   1     1071.37     1280.47     85.59 o 
  -9  -4   1        1.11       35.93     39.23 o 
  -8  -4   1      188.16      242.54     44.99 o 
  -7  -4   1     4615.69     4349.91     34.13 o 
  -6  -4   1      912.17      885.31     39.31 o 
  -5  -4   1     4082.03     3832.55     50.12 o 
  -4  -4   1      418.81      399.05     10.42 o 
  -3  -4   1     1212.65     1363.32     80.95 o 
  -2  -4   1     1613.52     1629.79     91.86 o 
  -1  -4   1     2138.08     2254.21     78.09 o 
   0  -4   1     3384.71     3149.81      8.68 o 
   1  -4   1      215.75      207.72     59.06 o 
   2  -4   1    13437.01    13339.50    380.50 o 
   3  -4   1     4382.78     4239.96     55.26 o 
   4  -4   1     4102.53     4039.89     78.50 o 
   5  -4   1       13.94      140.80     86.07 o 
   6  -4   1      104.01      121.83     43.79 o 
   7  -4   1      420.92      475.98     86.04 o 
   8  -4   1      259.04      275.82     53.17 o 
   9  -4   1       21.50       18.92     18.80 o 
  10  -4   1        0.75        1.62      0.81 o 
  11  -4   1      438.16      426.27     47.53 o 
 -12  -3   1      607.50      607.25    195.91 o 
 -11  -3   1        4.06       80.58     36.81 o 
 -10  -3   1      398.60      374.80      6.35 o 
  -9  -3   1      285.75      254.56     25.74 o 
  -8  -3   1      243.40      219.96     52.42 o 
  -7  -3   1       13.91       46.29     21.01 o 
  -6  -3   1     1224.33     1251.71     89.36 o 
  -5  -3   1     9457.46     9186.02    125.01 o 
  -4  -3   1     9257.10     9230.15    214.68 o 
  -3  -3   1    14120.46    13496.70    141.70 o 
  -2  -3   1     1189.45     1177.38     30.47 o 
  -1  -3   1    11339.26    11043.27    111.54 o 
   0  -3   1       57.03       96.80     31.95 o 
   1  -3   1    17814.17    17541.11     59.64 o 
   2  -3   1       24.07       44.86     36.31 o 
   3  -3   1      273.52      318.05     58.31 o 
   4  -3   1    14146.71    13857.36    458.17 o 
   5  -3   1       45.07       85.18     83.12 o 
   6  -3   1     2101.77     2254.68     59.99 o 
   7  -3   1       62.61       93.64     38.45 o 
   8  -3   1      255.68      407.39     68.56 o 
   9  -3   1     1517.14     1514.40     33.36 o 
  10  -3   1      334.64      316.91     59.91 o 
  11  -3   1      187.00      194.51     36.99 o 
 -12  -2   1       76.65       66.23     10.88 o 
 -11  -2   1      508.57      472.08     52.61 o 
 -10  -2   1      699.29      689.56     83.16 o 
  -9  -2   1      222.42      227.40     44.32 o 
  -8  -2   1       18.46       36.90      6.69 o 
  -7  -2   1       49.79       65.16     32.21 o 
  -6  -2   1     2533.54     2391.12     32.42 o 
  -5  -2   1      520.51      531.29     57.19 o 
  -4  -2   1    10446.92    10185.06     12.60 o 
  -3  -2   1    12350.40    12198.10     33.96 o 
  -2  -2   1     1622.79     1578.28     22.54 o 
  -1  -2   1       69.00       76.13     46.01 o 
   0  -2   1      885.91      874.22     18.59 o 
   1  -2   1      838.77      850.59     37.69 o 
   2  -2   1    41062.86    39819.86    255.23 o 
   3  -2   1     5454.79     5516.76     82.76 o 
   4  -2   1     7616.73     7161.16     87.28 o 
   5  -2   1    11116.22    10652.36    502.76 o 
   6  -2   1      222.83      248.21     40.74 o 
   7  -2   1     1162.24     1220.78    193.82 o 
   8  -2   1      553.09      532.42     21.45 o 
   9  -2   1      187.61      178.58     20.75 o 
  10  -2   1        0.85        0.00     27.92 o 
  11  -2   1       13.46       10.72     15.27 o 
 -12  -1   1       37.80       48.09     28.98 o 
 -11  -1   1       80.79      111.05     81.73 o 
 -10  -1   1      163.36      161.12     10.13 o 
  -9  -1   1     1194.09     1435.34     76.84 o 
  -8  -1   1      907.48     1081.47     95.32 o 
  -7  -1   1      426.74      397.95     16.34 o 
  -6  -1   1     2378.97     2286.46    132.75 o 
  -5  -1   1      296.80      394.25     30.38 o 
  -4  -1   1      458.72      484.71     18.71 o 
  -3  -1   1     4259.49     4253.58     67.41 o 
  -2  -1   1    35436.05    33366.30    387.72 o 
  -1  -1   1      382.91      381.63     50.52 o 
   0  -1   1    52005.62    50265.21     65.62 o 
   1  -1   1     1158.41     1178.47     99.92 o 
   2  -1   1    43656.03    42394.38     73.12 o 
   3  -1   1     2320.22     2464.87     78.27 o 
   4  -1   1       77.70       82.75     11.20 o 
   5  -1   1     2419.24     2403.26    141.97 o 
   6  -1   1     3123.08     3182.41     52.95 o 
   7  -1   1       38.88       57.16     21.28 o 
   8  -1   1     1438.85     1484.41    149.98 o 
   9  -1   1      306.75      337.35     57.78 o 
  10  -1   1      376.10      320.67     82.08 o 
  11  -1   1       58.11       54.86     76.43 o 
  12  -1   1       88.55       76.06     13.01 o 
 -12   0   1       13.25       35.14     16.62 o 
 -11   0   1        2.25       78.89     44.71 o 
 -10   0   1      202.48      245.21     16.88 o 
  -9   0   1      174.78      235.27     45.60 o 
  -8   0   1      293.48      267.07     50.26 o 
  -7   0   1     2789.25     2797.60     40.30 o 
  -6   0   1      229.03      224.59     41.85 o 
  -5   0   1     2327.13     2584.99     79.45 o 
  -4   0   1      929.67     1045.82     77.19 o 
  -3   0   1     1485.93     1411.81     44.42 o 
  -2   0   1     3424.49     3496.71    104.43 o 
  -1   0   1    16161.07    15744.94    396.22 o 
   1   0   1    28159.30    26657.94    180.92 o 
   2   0   1      113.66      129.28     16.94 o 
   3   0   1     2741.93     2687.55     37.40 o 
   4   0   1        0.28        0.10      4.19 o 
   5   0   1      475.93      725.48     51.70 o 
   6   0   1     1284.04     1355.54     73.39 o 
   7   0   1      161.28      200.23     34.41 o 
   8   0   1       12.63       60.88     36.79 o 
   9   0   1     1201.45     1182.29     34.05 o 
  10   0   1     1190.82     1132.20     25.39 o 
  11   0   1      318.29      272.47     28.76 o 
  12   0   1        7.86        7.57     74.24 o 
 -12   1   1       97.93      153.29     33.85 o 
 -11   1   1      113.36      120.07     22.40 o 
 -10   1   1      364.35      428.79     67.76 o 
  -9   1   1      196.80      200.69      5.81 o 
  -8   1   1     1913.95     1928.54     56.88 o 
  -7   1   1        2.66        2.84      3.77 o 
  -6   1   1    11470.50    10936.78    378.79 o 
  -5   1   1      167.85      230.32     49.85 o 
  -4   1   1      563.46      641.92     60.82 o 
  -3   1   1     6083.49     5981.50     78.43 o 
  -2   1   1      774.83      907.70     42.80 o 
  -1   1   1     1979.15     2035.65     69.20 o 
   0   1   1     5367.21     5099.99     25.40 o 
   1   1   1     2654.93     2789.34     32.79 o 
   2   1   1        4.37       85.70     29.35 o 
   3   1   1       37.06       42.64     20.71 o 
   4   1   1      591.37      523.45      8.34 o 
   5   1   1     1195.35     1166.96      9.62 o 
   6   1   1      606.97      631.20     51.35 o 
   7   1   1      202.73      293.82     83.72 o 
   8   1   1       33.15       84.64     80.14 o 
   9   1   1       46.26       41.15     71.67 o 
  10   1   1      264.94      385.18     77.82 o 
  11   1   1        5.89       33.25     46.05 o 
  12   1   1      337.57      319.83     13.67 o 
 -11   2   1       42.20       33.86     42.39 o 
 -10   2   1      374.64      341.28     39.66 o 
  -9   2   1      246.86      287.67     43.17 o 
  -8   2   1      733.97      775.16     28.31 o 
  -7   2   1      333.86      357.36     39.99 o 
  -6   2   1        0.31        0.02      6.45 o 
  -5   2   1     6400.30     6011.71     31.80 o 
  -4   2   1     2279.26     2321.08     87.11 o 
  -3   2   1      499.56      501.90     12.30 o 
  -2   2   1    28884.86    27551.70     91.67 o 
  -1   2   1     1222.43     1135.18     50.19 o 
   0   2   1      266.10      244.35     38.52 o 
   1   2   1      482.16      480.66     37.02 o 
   2   2   1     1235.68     1187.18     86.86 o 
   3   2   1      143.59      258.27     39.22 o 
   4   2   1      516.68      586.57     40.33 o 
   5   2   1      554.70      515.48     33.21 o 
   6   2   1       41.34       67.35     25.84 o 
   7   2   1     1140.07     1047.04    142.66 o 
   8   2   1      468.56      478.29     22.42 o 
   9   2   1      638.58      803.79     32.56 o 
  10   2   1      452.77      418.57     58.26 o 
  11   2   1        5.00       47.99     72.42 o 
  12   2   1        2.20        1.60      8.24 o 
 -11   3   1        0.07        8.08     10.00 o 
 -10   3   1      349.60      290.46     59.38 o 
  -9   3   1      163.87      155.65     18.92 o 
  -8   3   1        3.40        5.85     24.52 o 
  -7   3   1       21.43       50.04     38.90 o 
  -6   3   1      773.93      728.14     37.02 o 
  -5   3   1     1268.51     1399.82     43.84 o 
  -4   3   1       10.60      107.85     43.03 o 
  -3   3   1     5256.81     5029.78     89.29 o 
  -2   3   1     1091.39     1210.02     37.82 o 
  -1   3   1     8614.43     8257.84     81.69 o 
   0   3   1    25264.14    24275.95     38.78 o 
   1   3   1     4903.12     4890.10     48.10 o 
   2   3   1     1050.43     1088.41     42.86 o 
   3   3   1     2497.71     2496.40     41.58 o 
   4   3   1     4178.23     4148.98     35.96 o 
   5   3   1      275.33      277.81     16.40 o 
   6   3   1     5504.52     5247.39    129.84 o 
   7   3   1      118.54      130.81     10.91 o 
   8   3   1     2172.73     2201.64     62.65 o 
   9   3   1      396.15      403.01      4.16 o 
  10   3   1        1.30        9.73     86.61 o 
  11   3   1       96.73       82.28      3.37 o 
  12   3   1        9.62       27.21      6.67 o 
 -11   4   1       14.20       19.16     24.02 o 
 -10   4   1      106.26       92.84     91.44 o 
  -9   4   1      183.59      166.17     28.70 o 
  -8   4   1       85.34      110.16     41.61 o 
  -7   4   1      177.71      263.31     47.41 o 
  -6   4   1        1.41       54.04     53.98 o 
  -5   4   1      102.59      103.86     63.77 o 
  -4   4   1      456.60      433.97     65.24 o 
  -3   4   1     7852.91     7479.35     87.61 o 
  -2   4   1       87.57      115.12     19.80 o 
  -1   4   1     6097.30     5736.75     98.60 o 
   0   4   1      267.71      262.78     72.45 o 
   1   4   1       99.57      147.56     18.94 o 
   2   4   1     4774.39     4572.57     70.62 o 
   3   4   1     1357.60     1386.86     26.71 o 
   4   4   1     1366.72     1485.19    174.32 o 
   5   4   1     7860.16     7513.59    165.52 o 
   6   4   1       29.62      126.51     25.51 o 
   7   4   1       16.80       38.08     55.14 o 
   8   4   1     1226.63     1185.60     38.44 o 
   9   4   1       54.45       68.32     30.51 o 
  10   4   1      355.64      583.23    124.03 o 
  11   4   1       18.97       31.75     54.72 o 
  12   4   1       67.35       87.50     62.76 o 
 -11   5   1      114.73      110.26     47.76 o 
 -10   5   1      185.52      152.11      6.65 o 
  -9   5   1      288.19      269.37     29.68 o 
  -8   5   1      871.22      796.26    138.15 o 
  -7   5   1       19.28       70.22     66.04 o 
  -6   5   1       13.08       20.40      9.50 o 
  -5   5   1      220.74      231.00     25.06 o 
  -4   5   1     3558.07     3503.98     61.06 o 
  -3   5   1     5841.01     5520.41    114.50 o 
  -2   5   1     5048.85     4673.00     16.03 o 
  -1   5   1     4378.62     4435.09     37.45 o 
   0   5   1     8995.03     8876.48     38.14 o 
   1   5   1        7.44       54.61     41.58 o 
   2   5   1    11297.75    11409.21    218.22 o 
   3   5   1     2646.18     2654.07     41.61 o 
   4   5   1      181.74      163.39     32.17 o 
   5   5   1     2036.02     1954.30     28.94 o 
   6   5   1       10.46       14.29      5.28 o 
   7   5   1        0.42       28.39     22.43 o 
   8   5   1      274.12      332.02     37.63 o 
   9   5   1       10.68       45.81     51.05 o 
  10   5   1      601.34      588.42     20.63 o 
  11   5   1        1.57       12.96     20.66 o 
  12   5   1        0.10       53.91     65.80 o 
 -11   6   1       35.64       76.00     26.48 o 
 -10   6   1      219.59      232.62     50.70 o 
  -9   6   1      292.90      307.81     37.28 o 
  -8   6   1      163.44      146.43      9.86 o 
  -7   6   1     1484.87     1478.63    102.28 o 
  -6   6   1     2440.31     2378.49     36.28 o 
  -5   6   1     1041.02     1071.59     70.33 o 
  -4   6   1     1776.28     1740.83     44.00 o 
  -3   6   1       29.97       45.99     19.99 o 
  -2   6   1      453.89      420.34     21.65 o 
  -1   6   1     1572.89     1733.30     43.45 o 
   0   6   1      724.40      803.99     37.02 o 
   1   6   1     1646.49     1843.55     45.90 o 
   2   6   1       40.70       38.04     14.09 o 
   3   6   1      480.57      415.50     12.54 o 
   4   6   1       69.17      117.82     17.24 o 
   5   6   1       13.26       11.35      1.35 o 
   6   6   1        9.32       30.73     13.17 o 
   7   6   1      760.11      681.32     28.64 o 
   8   6   1      188.82      162.68     38.94 o 
   9   6   1       22.75       19.50     49.06 o 
  10   6   1       97.55       85.12     17.59 o 
  11   6   1       56.00       34.11     72.76 o 
 -10   7   1        8.87        7.57      0.41 o 
  -9   7   1      879.33      848.00     30.86 o 
  -8   7   1      807.89      718.85    193.14 o 
  -7   7   1       65.54       61.51     31.33 o 
  -6   7   1     1131.72     1232.66    156.93 o 
  -5   7   1      130.36      134.45     12.86 o 
  -4   7   1       13.59       40.67     26.28 o 
  -3   7   1     2873.51     2936.59     62.41 o 
  -2   7   1      520.67      553.85     44.20 o 
  -1   7   1     3217.67     3326.88     70.10 o 
   0   7   1       86.43       80.99      7.41 o 
   1   7   1     4493.26     4363.67     48.29 o 
   2   7   1     4294.46     4061.56     75.69 o 
   3   7   1    12309.39    11479.86    308.54 o 
   4   7   1      217.37      215.09     22.30 o 
   5   7   1      246.12      344.63     49.82 o 
   6   7   1      391.71      406.08     42.66 o 
   7   7   1       42.36       58.52     33.63 o 
   8   7   1      181.69      171.31     14.96 o 
   9   7   1       12.24       91.05     46.94 o 
  10   7   1       69.26      284.18    105.55 o 
  11   7   1      142.21      150.55     25.27 o 
 -10   8   1      133.00      104.69     25.01 o 
  -9   8   1      125.63      108.43     17.23 o 
  -8   8   1      381.83      386.74     22.33 o 
  -7   8   1      585.30      594.12     40.87 o 
  -6   8   1      413.59      408.78     78.06 o 
  -5   8   1      631.58      605.37     56.12 o 
  -4   8   1      193.20      239.89     40.91 o 
  -3   8   1      738.84      773.94     24.94 o 
  -2   8   1      610.41      574.14     20.88 o 
  -1   8   1      113.22      179.67     28.73 o 
   0   8   1       15.97       33.85     12.49 o 
   1   8   1      653.90      819.11     57.36 o 
   2   8   1     1670.38     1764.33     50.24 o 
   3   8   1      460.43      490.47     25.23 o 
   4   8   1     1001.02     1255.47     47.61 o 
   5   8   1      306.01      312.08     22.33 o 
   6   8   1      665.06      698.07     28.07 o 
   7   8   1      339.66      439.38     34.56 o 
   8   8   1      145.96      138.22     19.67 o 
   9   8   1      606.81      585.00     21.09 o 
  10   8   1      647.14      565.90     12.42 o 
  11   8   1       48.92       55.36     19.57 o 
  -9   9   1       30.45      161.33     76.74 o 
  -8   9   1       37.32       71.36     42.56 o 
  -7   9   1       37.03       29.71     16.94 o 
  -6   9   1      464.87      556.22     54.15 o 
  -5   9   1       38.82       77.58     29.75 o 
  -4   9   1      530.76      637.05     35.87 o 
  -3   9   1      662.27      715.85     51.21 o 
  -2   9   1      385.96      439.43     29.09 o 
  -1   9   1     1607.22     1831.87     65.16 o 
   0   9   1      104.90      184.60     61.42 o 
   1   9   1      697.40      703.91     59.59 o 
   2   9   1        5.73       55.31     54.57 o 
   3   9   1      364.22      401.38     28.34 o 
   4   9   1     1292.03     1312.92     70.69 o 
   5   9   1      208.98      215.12      8.76 o 
   6   9   1      344.66      404.02     90.31 o 
   7   9   1        4.93      100.52     45.10 o 
   8   9   1     2153.65     2214.75     60.47 o 
   9   9   1      488.08      494.24    132.74 o 
  10   9   1      436.00      537.62     42.20 o 
  11   9   1       76.76       85.00     36.82 o 
  -9  10   1      157.66      141.87     15.27 o 
  -8  10   1       16.78      188.62    111.06 o 
  -7  10   1       41.00       50.13     25.40 o 
  -6  10   1      932.92      907.56     75.93 o 
  -5  10   1       13.38       16.08    122.82 o 
  -4  10   1       27.70       27.43     89.45 o 
  -3  10   1       11.27       50.40     61.61 o 
  -2  10   1     1425.79     1261.78     79.11 o 
  -1  10   1     1899.89     1769.22    109.04 o 
   0  10   1      216.38      260.67     69.50 o 
   1  10   1      405.32      474.78     61.06 o 
   2  10   1     1269.15     1309.02     62.12 o 
   3  10   1       23.94       30.49      4.05 o 
   4  10   1      143.13      141.54     46.86 o 
   5  10   1        3.68        4.51     14.44 o 
   6  10   1      754.45      750.34     99.85 o 
   7  10   1     3709.58     3453.57     41.67 o 
   8  10   1       20.77       39.56     22.87 o 
   9  10   1      510.76      458.35     47.02 o 
  10  10   1       35.77       34.78     12.47 o 
  -8  11   1       42.36       33.10      6.22 o 
  -7  11   1      238.74      224.42     19.86 o 
  -6  11   1        5.68        3.78    125.93 o 
  -5  11   1      150.06      235.23     91.88 o 
  -4  11   1      257.38      333.73     31.62 o 
  -3  11   1      320.43      291.03    120.52 o 
  -2  11   1      527.69      534.79     30.13 o 
  -1  11   1       21.68       24.21     46.82 o 
   0  11   1     8278.00     7824.15     89.31 o 
   1  11   1       74.85      123.00     25.47 o 
   2  11   1       72.76      150.40     79.33 o 
   3  11   1      167.12      130.58     47.07 o 
   4  11   1      252.14      256.95     47.79 o 
   5  11   1      100.03       94.56     36.81 o 
   6  11   1     1782.52     1902.90     51.10 o 
   7  11   1        1.42      119.32     58.72 o 
   8  11   1      326.34      410.45     45.26 o 
   9  11   1      477.48      525.53     89.80 o 
  10  11   1      130.32      142.12     36.06 o 
  -7  12   1      412.34      523.97    112.28 o 
  -6  12   1      105.90      134.44    120.93 o 
  -5  12   1      450.98      430.07    109.31 o 
  -4  12   1      344.13      330.89      2.84 o 
  -3  12   1      382.46      375.89     39.59 o 
  -2  12   1      570.47      825.95     75.80 o 
  -1  12   1      153.76      181.95     55.71 o 
   0  12   1       14.84       26.87     33.04 o 
   1  12   1     2648.51     2525.73    157.00 o 
   2  12   1      472.15      471.02     68.30 o 
   3  12   1      470.82      527.05     76.57 o 
   4  12   1      407.44      493.30     79.85 o 
   5  12   1      347.72      398.79     41.75 o 
   6  12   1      261.44      259.64     19.20 o 
   7  12   1      193.29      205.94     15.81 o 
   8  12   1       28.54      167.99     72.67 o 
   9  12   1       33.67       68.03     24.59 o 
  -7  13   1       23.52       20.81     49.59 o 
  -6  13   1      497.86      500.32     40.94 o 
  -5  13   1      311.32      395.75     64.85 o 
  -4  13   1     1753.16     1878.89     89.17 o 
  -3  13   1        5.38      130.38     95.53 o 
  -2  13   1        0.66       14.46     12.16 o 
  -1  13   1      299.11      304.13      8.79 o 
   0  13   1       92.61      138.60     27.11 o 
   1  13   1       87.94      149.32     43.51 o 
   2  13   1      680.32      781.21     67.11 o 
   3  13   1     1834.08     1692.28    135.38 o 
   4  13   1      501.98      471.43     23.00 o 
   5  13   1      692.33      700.05     78.06 o 
   6  13   1       71.90       88.70     18.04 o 
   7  13   1       41.09      137.54     79.34 o 
   8  13   1      101.40       98.48     23.98 o 
  -6  14   1       13.32        9.46     40.40 o 
  -5  14   1       15.08       12.30    120.66 o 
  -4  14   1      890.61      853.78    108.09 o 
  -3  14   1      270.38      234.83     18.24 o 
  -2  14   1        4.07        2.84     87.15 o 
  -1  14   1       44.26       77.56      8.11 o 
   0  14   1        1.49       25.93     25.40 o 
   1  14   1      128.51      154.75     17.60 o 
   2  14   1        7.84       65.18     45.35 o 
   3  14   1        4.34       35.67     29.66 o 
   4  14   1       66.83       63.10     33.44 o 
   5  14   1      374.78      401.57     44.79 o 
   6  14   1        2.81       43.81     24.55 o 
   7  14   1      389.67      390.51     26.66 o 
   8  14   1        4.23       27.11     30.87 o 
  -4  15   1       11.72      102.42     38.37 o 
  -3  15   1      145.04      198.48    109.71 o 
  -2  15   1     1505.35     1418.56    103.36 o 
  -1  15   1       43.83       37.83    120.52 o 
   0  15   1       41.10      180.52     51.99 o 
   1  15   1       60.89      163.23     28.50 o 
   2  15   1      138.33      193.93     46.75 o 
   3  15   1      354.20      709.14    199.97 o 
   4  15   1      594.41      576.84     56.34 o 
   5  15   1      130.68      137.68     84.04 o 
   6  15   1     1153.68     1206.84     72.89 o 
  -3  16   1        3.16      102.82     53.64 o 
  -2  16   1       17.90      124.17    117.01 o 
  -1  16   1      703.52      763.93     30.27 o 
   0  16   1       59.14       60.53     25.40 o 
   1  16   1      707.76      764.98     59.18 o 
   2  16   1      134.15      153.79     65.41 o 
   3  16   1      144.16      181.00     42.79 o 
   4  16   1       23.02       60.56     64.49 o 
   5  16   1        0.88       60.42     52.56 o 
   0  17   1      499.30      506.81     54.59 o 
   1  17   1       30.29       30.13     53.91 o 
   2  17   1      249.96      234.83     32.43 o 
  -2 -16   2       63.31      114.98     39.81 o 
  -1 -16   2       19.51       60.69     78.97 o 
   0 -16   2       15.89       11.35     99.04 o 
  -5 -15   2        5.60       62.96     27.19 o 
  -4 -15   2      299.32      299.50     41.21 o 
  -3 -15   2      185.58      199.69     64.53 o 
  -2 -15   2      115.06      108.07     51.48 o 
  -1 -15   2       55.00       58.94      8.70 o 
   0 -15   2        0.17        6.62      9.73 o 
   1 -15   2        0.09        8.24    113.50 o 
   2 -15   2        0.03        0.00     12.30 o 
   3 -15   2      131.53      193.35     36.75 o 
  -6 -14   2       73.96      118.44     23.44 o 
  -5 -14   2       89.23      111.55     36.82 o 
  -4 -14   2      181.27      161.39     35.20 o 
  -3 -14   2      119.32      211.09     78.49 o 
  -2 -14   2      154.31      226.89     57.26 o 
  -1 -14   2      132.02      165.59     11.86 o 
   0 -14   2       65.31       75.65     12.67 o 
   1 -14   2      644.27      579.23     25.27 o 
   2 -14   2        0.91        0.95     13.92 o 
   3 -14   2      111.57      151.60     47.29 o 
   4 -14   2      357.75      328.19     65.53 o 
   5 -14   2       24.79       20.81     65.53 o 
  -7 -13   2       13.28       44.64     29.52 o 
  -6 -13   2       86.83       86.34      1.08 o 
  -5 -13   2       66.88      197.68     79.31 o 
  -4 -13   2      667.25      681.68     84.11 o 
  -3 -13   2      476.01      656.70    112.14 o 
  -2 -13   2       80.06      123.75     52.58 o 
  -1 -13   2     2234.55     1985.14    159.77 o 
   0 -13   2        5.54        5.58      3.78 o 
   1 -13   2      790.81      821.89     22.43 o 
   2 -13   2      494.74      497.35     54.05 o 
   3 -13   2       12.74       21.75      2.30 o 
   4 -13   2       48.49       39.72     35.40 o 
   5 -13   2       85.81      217.13     93.36 o 
   6 -13   2        0.10        0.00     96.20 o 
  -8 -12   2      164.02      235.57     64.74 o 
  -7 -12   2       48.85       55.80     12.16 o 
  -6 -12   2      634.74      596.21     77.56 o 
  -5 -12   2      464.30      513.09     46.24 o 
  -4 -12   2        4.51       17.32     72.56 o 
  -3 -12   2      392.85      349.68     26.13 o 
  -2 -12   2     2535.89     2503.50    118.90 o 
  -1 -12   2       91.17      194.01     69.54 o 
   0 -12   2      333.12      333.57     62.37 o 
   1 -12   2      338.69      441.92     45.60 o 
   2 -12   2     1132.34     1236.29     60.40 o 
   3 -12   2      140.37      259.28     98.63 o 
   4 -12   2      415.76      424.39     17.43 o 
   5 -12   2        2.97        0.00      7.84 o 
   6 -12   2       34.61       25.54     33.78 o 
   7 -12   2        1.30        0.00    123.22 o 
  -9 -11   2      185.61      174.90     19.07 o 
  -8 -11   2       13.42       31.05     33.21 o 
  -7 -11   2      380.87      474.76     53.83 o 
  -6 -11   2       37.59       34.22     20.62 o 
  -5 -11   2     2122.47     1990.27     64.16 o 
  -4 -11   2      295.80      374.52     51.00 o 
  -3 -11   2        0.22        3.59     39.31 o 
  -2 -11   2     2101.55     2039.59     29.02 o 
  -1 -11   2       70.65      117.70     16.98 o 
   0 -11   2      214.23      210.74      9.51 o 
   1 -11   2       41.15       54.10     64.98 o 
   2 -11   2      607.86      716.78     21.35 o 
   3 -11   2      692.30      696.10     56.48 o 
   4 -11   2      881.24      899.04     84.99 o 
   5 -11   2       57.56       61.48     18.78 o 
   6 -11   2       11.58       11.35     73.10 o 
   7 -11   2        0.67        0.00     36.35 o 
   8 -11   2        1.68        1.89     31.89 o 
 -10 -10   2       24.95       77.84     29.37 o 
  -9 -10   2      268.88      228.97     18.37 o 
  -8 -10   2       13.42       39.50     18.67 o 
  -7 -10   2      217.16      179.36     16.51 o 
  -6 -10   2     1061.59      960.32     20.97 o 
  -5 -10   2      322.74      311.15     36.69 o 
  -4 -10   2      571.67      604.01     35.50 o 
  -3 -10   2       33.25       38.66     16.16 o 
  -2 -10   2        7.30       21.31     13.50 o 
  -1 -10   2     1771.73     1726.98     48.67 o 
   0 -10   2      116.45      169.75     25.24 o 
   1 -10   2      139.93      208.59     43.18 o 
   2 -10   2      216.82      247.87     39.52 o 
   3 -10   2      674.85      785.74     66.07 o 
   4 -10   2     1463.77     1352.76     43.44 o 
   5 -10   2      844.86      794.59      3.58 o 
   6 -10   2      336.54      372.20     32.90 o 
   7 -10   2       31.16       88.63     82.42 o 
   8 -10   2        1.70        6.35     26.89 o 
 -10  -9   2       76.84      113.04     22.53 o 
  -9  -9   2      200.91      245.39     25.95 o 
  -8  -9   2       30.88       48.48     21.27 o 
  -7  -9   2      351.72      350.11     21.90 o 
  -6  -9   2      456.93      494.27     38.14 o 
  -5  -9   2       60.83      191.65     64.46 o 
  -4  -9   2       49.22      124.92     40.46 o 
  -3  -9   2      301.19      292.43     25.21 o 
  -2  -9   2      369.08      368.00     29.09 o 
  -1  -9   2      198.49      217.35     46.22 o 
   0  -9   2        1.32        3.49     18.01 o 
   1  -9   2        3.98        4.00     12.24 o 
   2  -9   2      359.70      406.65     43.47 o 
   3  -9   2      264.86      240.24     90.28 o 
   4  -9   2      239.37      276.31     32.63 o 
   5  -9   2     1802.64     1552.20    166.05 o 
   6  -9   2        2.49        1.76     11.56 o 
   7  -9   2      406.28      328.14     33.95 o 
   8  -9   2       23.27       36.25     72.34 o 
   9  -9   2       96.38       78.65     58.48 o 
 -10  -8   2      126.09      144.84     42.71 o 
  -9  -8   2      460.61      403.00     14.83 o 
  -8  -8   2        1.58        8.38     35.70 o 
  -7  -8   2        1.21       97.42     39.71 o 
  -6  -8   2     1294.03     1294.29    138.55 o 
  -5  -8   2      320.33      336.13     29.09 o 
  -4  -8   2     1161.39     1093.17     92.65 o 
  -3  -8   2      918.23      922.03    129.10 o 
  -2  -8   2      558.21      549.38     55.69 o 
  -1  -8   2      683.08      734.91     34.99 o 
   0  -8   2     1430.90     1307.43     39.00 o 
   1  -8   2     1089.15     1058.96     73.96 o 
   2  -8   2     5521.01     5304.75     45.39 o 
   3  -8   2     1479.88     1790.56     88.44 o 
   4  -8   2       16.42       65.48     67.56 o 
   5  -8   2       30.69       61.06     45.18 o 
   6  -8   2     3318.45     3373.05     63.51 o 
   7  -8   2      532.67      678.79     40.47 o 
   8  -8   2      641.07      620.82     55.04 o 
   9  -8   2        5.49       69.13     42.43 o 
 -11  -7   2      199.47      198.76     36.34 o 
 -10  -7   2      369.74      410.55     44.90 o 
  -9  -7   2       32.45      123.65     39.65 o 
  -8  -7   2     1363.38     1449.47     47.20 o 
  -7  -7   2     1495.65     1398.01     26.05 o 
  -6  -7   2      979.39      965.50     33.54 o 
  -5  -7   2        2.01       23.90     39.61 o 
  -4  -7   2     1008.89     1049.87     40.91 o 
  -3  -7   2     2452.14     2703.39     47.90 o 
  -2  -7   2      548.02      622.48     29.41 o 
  -1  -7   2     6708.03     6030.55      8.02 o 
   0  -7   2      324.30      337.95     17.92 o 
   1  -7   2     5189.36     4917.03     61.85 o 
   2  -7   2      118.26      115.81     32.66 o 
   3  -7   2      181.78      207.27     11.42 o 
   4  -7   2     1308.20     1585.01     64.52 o 
   5  -7   2      115.17      205.77     76.41 o 
   6  -7   2      416.72      413.81     40.13 o 
   7  -7   2      509.78      433.20      7.30 o 
   8  -7   2      857.99      771.10    223.21 o 
   9  -7   2      141.66      137.39     25.94 o 
  10  -7   2      113.82       83.23     38.98 o 
 -11  -6   2        4.17        0.95     31.36 o 
 -10  -6   2      201.78      173.61     26.50 o 
  -9  -6   2      327.57      400.03     51.79 o 
  -8  -6   2     2963.74     2994.27     55.16 o 
  -7  -6   2        0.16        9.61     25.17 o 
  -6  -6   2      983.30      991.05     66.56 o 
  -5  -6   2      388.73      472.16     47.95 o 
  -4  -6   2     1378.12     1424.69    126.42 o 
  -3  -6   2     8090.16     8023.59    136.47 o 
  -2  -6   2     6951.52     6979.15     75.03 o 
  -1  -6   2      319.65      395.21     16.85 o 
   0  -6   2     2999.91     2955.12     52.47 o 
   1  -6   2      486.40      507.94     30.24 o 
   2  -6   2     2193.60     2211.88     58.45 o 
   3  -6   2       55.21       55.33     13.45 o 
   4  -6   2      287.81      264.27     17.21 o 
   5  -6   2      843.49      834.54     55.89 o 
   6  -6   2       70.80      170.08     48.45 o 
   7  -6   2     1317.28     1280.99    121.13 o 
   8  -6   2      858.48      840.95     14.96 o 
   9  -6   2      612.30      574.61     58.24 o 
  10  -6   2      145.36      177.28     43.51 o 
 -11  -5   2      243.06      228.56     40.65 o 
 -10  -5   2      661.95      597.42     14.79 o 
  -9  -5   2      509.46      585.24     50.83 o 
  -8  -5   2       71.99       72.49     31.18 o 
  -7  -5   2     2901.64     2916.86     56.20 o 
  -6  -5   2       37.64       52.20     25.78 o 
  -5  -5   2     3410.66     3370.82     56.17 o 
  -4  -5   2     3635.39     3566.95     86.31 o 
  -3  -5   2      530.42      515.30     34.11 o 
  -2  -5   2     2433.39     2576.36     48.78 o 
  -1  -5   2      712.22      719.42     50.30 o 
   0  -5   2      806.55      917.12     60.04 o 
   1  -5   2        4.72       92.80     21.30 o 
   2  -5   2     9004.92     8757.03     55.37 o 
   3  -5   2     2452.91     2797.90     62.50 o 
   4  -5   2     1518.80     1544.51     69.13 o 
   5  -5   2      173.78      197.80     19.53 o 
   6  -5   2       64.60       62.33     17.31 o 
   7  -5   2      529.72      532.62     22.00 o 
   8  -5   2       57.74       61.00     45.36 o 
   9  -5   2     1007.56      936.06     12.92 o 
  10  -5   2      435.04      433.71     45.43 o 
  11  -5   2      139.14      112.61     64.11 o 
 -11  -4   2       87.42       80.53    130.11 o 
 -10  -4   2      429.55      472.93     70.36 o 
  -9  -4   2      249.53      256.31     43.26 o 
  -8  -4   2      190.57      221.68     33.19 o 
  -7  -4   2       25.86       26.89     13.13 o 
  -6  -4   2     1462.05     1329.46     38.48 o 
  -5  -4   2      833.49      853.82     29.96 o 
  -4  -4   2     3297.21     3315.41     26.43 o 
  -3  -4   2    11551.35    11079.29    142.96 o 
  -2  -4   2     6656.35     6455.75     36.44 o 
  -1  -4   2     6094.18     5674.11    178.14 o 
   0  -4   2      496.15      569.96     62.40 o 
   1  -4   2     2912.84     3003.64     52.61 o 
   2  -4   2      499.43      553.56     32.30 o 
   3  -4   2      923.44      869.99     24.56 o 
   4  -4   2     7921.80     7639.56     62.30 o 
   5  -4   2     1874.94     1970.09     49.18 o 
   6  -4   2      834.18      929.79     35.34 o 
   7  -4   2       80.16      110.19     17.77 o 
   8  -4   2      568.28      627.77     37.98 o 
   9  -4   2      704.03      698.41     48.40 o 
  10  -4   2      649.84      596.26      6.27 o 
  11  -4   2      102.69      145.16     55.59 o 
 -12  -3   2       17.30       46.01     48.03 o 
 -11  -3   2      529.47      511.13     38.78 o 
 -10  -3   2      301.10      368.99    103.63 o 
  -9  -3   2        0.26        0.00     39.52 o 
  -8  -3   2       11.11       30.78     45.80 o 
  -7  -3   2        7.13        9.05     55.24 o 
  -6  -3   2     3890.93     3770.01     23.22 o 
  -5  -3   2       17.60       82.80     55.99 o 
  -4  -3   2    10138.99     9681.44    491.54 o 
  -3  -3   2     1327.13     1329.87    179.56 o 
  -2  -3   2    10847.05    10985.73    151.89 o 
  -1  -3   2     3941.46     3912.44     55.01 o 
   0  -3   2       22.10       28.62     11.92 o 
   1  -3   2     8634.01     8508.93     52.22 o 
   2  -3   2    10787.96    10816.10    290.06 o 
   3  -3   2      750.60      859.66     52.76 o 
   4  -3   2     1771.16     1892.13     64.04 o 
   5  -3   2     5828.72     5471.26     37.22 o 
   6  -3   2       29.02       41.01     62.16 o 
   7  -3   2     2220.52     2322.51     42.51 o 
   8  -3   2      769.24      740.58     17.16 o 
   9  -3   2      109.56      171.28     56.27 o 
  10  -3   2       18.64       79.30     77.48 o 
  11  -3   2       10.84        6.62     34.05 o 
 -12  -2   2       20.52       99.33     50.40 o 
 -11  -2   2      424.70      440.13     34.29 o 
 -10  -2   2       74.69      153.35     37.16 o 
  -9  -2   2      305.50      318.46    125.39 o 
  -8  -2   2       10.96       39.66     16.00 o 
  -7  -2   2      479.52      505.87     32.35 o 
  -6  -2   2        3.04      109.01     39.57 o 
  -5  -2   2      803.67      766.31     62.27 o 
  -4  -2   2     1829.22     2015.68    188.87 o 
  -3  -2   2     1882.25     1872.11     30.74 o 
  -2  -2   2      907.31     1116.83     83.12 o 
  -1  -2   2      133.43      158.83     27.51 o 
   0  -2   2    51822.18    49141.48     36.93 o 
   1  -2   2      167.47      201.66     48.62 o 
   2  -2   2     1230.06     1174.55     85.86 o 
   3  -2   2    10115.04     9784.81    260.23 o 
   4  -2   2     6798.46     6674.13    120.25 o 
   5  -2   2     5990.35     6069.81     76.69 o 
   6  -2   2     2128.53     2086.57     31.48 o 
   7  -2   2      146.71      192.67     34.05 o 
   8  -2   2     1117.31     1213.53     60.73 o 
   9  -2   2      412.55      459.92     34.84 o 
  10  -2   2      535.20      496.53     26.28 o 
  11  -2   2        3.08       35.56     46.14 o 
 -12  -1   2       13.82       48.87     44.56 o 
 -11  -1   2      106.02      175.40     28.12 o 
 -10  -1   2       90.69       97.81      8.92 o 
  -9  -1   2      637.46      605.79     14.85 o 
  -8  -1   2       30.59       72.24     43.14 o 
  -7  -1   2     2542.23     2464.41     55.64 o 
  -6  -1   2      200.56      199.66     33.64 o 
  -5  -1   2     2103.85     2156.96     29.16 o 
  -4  -1   2     2750.07     2795.67     34.80 o 
  -3  -1   2     1058.06     1092.64     68.28 o 
  -2  -1   2    10039.44     9851.13     26.21 o 
  -1  -1   2      689.21      653.21     60.33 o 
   0  -1   2      560.95      554.93     35.76 o 
   1  -1   2      264.15      341.70     32.11 o 
   2  -1   2    15794.28    16343.10    122.75 o 
   3  -1   2     7951.99     7681.33     22.97 o 
   4  -1   2      890.57     1097.30     63.64 o 
   5  -1   2     1457.09     1464.09     25.93 o 
   6  -1   2     1822.61     2054.75     54.86 o 
   7  -1   2       27.39       37.93     11.69 o 
   8  -1   2      137.84      158.09     34.08 o 
   9  -1   2       25.07       32.23     12.56 o 
  10  -1   2     1159.43     1091.52     56.98 o 
  11  -1   2      146.61      195.22     28.43 o 
  12  -1   2        0.01       25.04     54.65 o 
 -12   0   2       15.54       26.20      8.24 o 
 -11   0   2        0.86       41.14     33.51 o 
 -10   0   2       99.74      115.78     18.92 o 
  -9   0   2      119.77      218.36     43.65 o 
  -8   0   2     4004.83     3684.64    245.84 o 
  -7   0   2        0.80       23.18     48.14 o 
  -6   0   2     8100.90     7386.39     54.74 o 
  -5   0   2       75.15       68.97     36.60 o 
  -4   0   2      170.62      201.13     31.58 o 
  -3   0   2      945.07     1114.90     72.92 o 
  -2   0   2     5507.19     5441.81     43.44 o 
  -1   0   2     6962.77     6855.60     45.40 o 
   0   0   2    12801.73    12827.66    158.15 o 
   1   0   2     2718.78     2657.70    102.57 o 
   2   0   2     6562.00     6315.02     49.79 o 
   3   0   2      201.51      212.78     22.36 o 
   4   0   2     1331.28     1387.31     61.93 o 
   5   0   2      126.12      171.17     43.82 o 
   6   0   2      400.89      513.48     54.00 o 
   7   0   2      870.40     1052.55    118.83 o 
   8   0   2      379.78      355.70     19.05 o 
   9   0   2        2.11       33.65     27.65 o 
  10   0   2      692.44      739.41     56.75 o 
  11   0   2      374.73      328.12     59.18 o 
  12   0   2      262.58      255.87     37.22 o 
 -12   1   2        8.78        5.67     65.67 o 
 -11   1   2      315.29      331.72     10.00 o 
 -10   1   2      273.28      286.25     14.71 o 
  -9   1   2      273.81      335.71     41.82 o 
  -8   1   2     1118.23     1356.29    151.73 o 
  -7   1   2     1839.99     1758.07     55.32 o 
  -6   1   2       17.34       38.14     34.13 o 
  -5   1   2     4552.12     4470.64     46.34 o 
  -4   1   2      857.88      904.95     73.67 o 
  -3   1   2     2329.74     2484.25     83.01 o 
  -2   1   2     8693.45     9005.62    101.82 o 
  -1   1   2     7204.46     7361.71    233.86 o 
   0   1   2       23.09       24.00     27.32 o 
   1   1   2      273.19      330.32     43.02 o 
   2   1   2     2167.25     2040.88     56.91 o 
   3   1   2        9.23        3.88      8.20 o 
   4   1   2      820.47     1195.12     84.10 o 
   5   1   2      631.48      591.32     19.69 o 
   6   1   2     1695.74     1644.19    114.87 o 
   7   1   2       30.94       64.85     67.42 o 
   8   1   2      572.46      578.57     21.82 o 
   9   1   2      422.49      496.66     76.45 o 
  10   1   2      148.50      178.37     24.86 o 
  11   1   2      183.91      277.61     74.78 o 
  12   1   2       48.65       96.21     35.76 o 
 -11   2   2       53.69      104.26     56.88 o 
 -10   2   2      548.69      558.45     39.50 o 
  -9   2   2      103.24      141.04     14.70 o 
  -8   2   2       39.74       50.13     22.50 o 
  -7   2   2      113.16      148.64     56.08 o 
  -6   2   2        1.07       32.57     65.91 o 
  -5   2   2     1729.22     1717.96    154.20 o 
  -4   2   2       25.16       35.23     16.94 o 
  -3   2   2      384.37      381.34     16.84 o 
  -2   2   2    23175.36    21934.32    126.59 o 
  -1   2   2     4125.64     4129.14     37.70 o 
   0   2   2    19303.08    18623.60     98.50 o 
   1   2   2     4949.29     4792.16     19.19 o 
   2   2   2     2916.90     3034.73     82.53 o 
   3   2   2     5063.66     4729.00     23.11 o 
   4   2   2       44.00       64.26     18.71 o 
   5   2   2        3.52        3.76     12.68 o 
   6   2   2     6487.41     6275.43     36.91 o 
   7   2   2      632.61      724.93     86.09 o 
   8   2   2      846.16      830.26    141.67 o 
   9   2   2      927.53      917.78     59.72 o 
  10   2   2        4.31       19.88     32.90 o 
  11   2   2       48.62       51.84     64.38 o 
  12   2   2       91.44       98.89     25.66 o 
 -11   3   2      206.53      245.65     72.02 o 
 -10   3   2       28.53      135.63     38.66 o 
  -9   3   2       13.34      108.49     35.36 o 
  -8   3   2      189.03      173.67     47.42 o 
  -7   3   2     2029.08     2013.33     45.80 o 
  -6   3   2     1584.19     1499.18     68.16 o 
  -5   3   2     1090.85     1084.53      9.82 o 
  -4   3   2     6895.17     6680.88     73.58 o 
  -3   3   2     4890.67     4547.24    197.93 o 
  -2   3   2      712.23      925.88     65.90 o 
  -1   3   2      398.00      373.32     50.48 o 
   0   3   2      710.85      774.66     78.34 o 
   1   3   2      427.01      435.30     47.35 o 
   2   3   2    14340.38    13759.63    259.94 o 
   3   3   2      917.79      910.90     16.79 o 
   4   3   2     1246.29     1553.41     50.86 o 
   5   3   2     8656.30     8318.00     47.48 o 
   6   3   2      507.91      547.29     61.64 o 
   7   3   2     5986.71     5531.65     27.58 o 
   8   3   2      128.84      164.54     44.70 o 
   9   3   2      115.69      114.44     20.54 o 
  10   3   2      829.50      769.34     35.13 o 
  11   3   2       15.71       48.94     29.19 o 
  12   3   2       18.50       13.59     32.13 o 
 -11   4   2       95.17       94.91     23.17 o 
 -10   4   2       97.11      115.90     61.81 o 
  -9   4   2      108.84      138.00     31.14 o 
  -8   4   2       62.04       79.53     10.47 o 
  -7   4   2       24.93       43.26     27.43 o 
  -6   4   2      594.34      643.44     34.59 o 
  -5   4   2      543.79      610.18     29.01 o 
  -4   4   2      261.04      291.22     41.77 o 
  -3   4   2     1559.90     1822.88    105.30 o 
  -2   4   2    26533.21    25140.37    324.62 o 
  -1   4   2     3867.83     3793.68    101.60 o 
   0   4   2     6622.44     6552.73     53.91 o 
   1   4   2     1632.67     1641.47    106.98 o 
   2   4   2    18411.21    17456.45    155.39 o 
   3   4   2     5858.05     5641.68     96.54 o 
   4   4   2      415.18      626.85     72.44 o 
   5   4   2      210.82      369.29     64.97 o 
   6   4   2      413.21      449.57     28.61 o 
   7   4   2      216.04      201.34      7.52 o 
   8   4   2      800.26      942.74     59.64 o 
   9   4   2       10.34       11.77     70.73 o 
  10   4   2      462.14      461.34     11.16 o 
  11   4   2        7.14        6.89    121.06 o 
  12   4   2       26.17       51.29     35.87 o 
 -11   5   2       25.53       22.70     55.02 o 
 -10   5   2       20.72       17.80     47.72 o 
  -9   5   2      438.87      511.74    147.34 o 
  -8   5   2      246.61      219.32     13.27 o 
  -7   5   2     1018.66     1163.99    118.56 o 
  -6   5   2      558.64      736.26    101.27 o 
  -5   5   2     1075.57     1086.98    100.79 o 
  -4   5   2      271.86      268.57     21.27 o 
  -3   5   2     3274.47     3240.83     30.67 o 
  -2   5   2      474.21      682.03     69.02 o 
  -1   5   2      237.56      423.48    145.05 o 
   0   5   2      466.99      455.33      6.88 o 
   1   5   2     3374.71     3259.54     53.46 o 
   2   5   2       43.84       85.52     20.89 o 
   3   5   2     4609.66     4345.67     41.59 o 
   4   5   2     2155.01     2075.16    164.57 o 
   5   5   2      416.44      429.15     26.62 o 
   6   5   2       76.84       61.48      5.66 o 
   7   5   2     1237.34     1329.36     68.73 o 
   8   5   2      239.58      264.04     26.09 o 
   9   5   2      359.92      400.99     34.79 o 
  10   5   2       11.14       42.46     31.29 o 
  11   5   2        0.34        2.96     17.67 o 
  12   5   2       30.58       92.69     32.02 o 
 -11   6   2      159.82      141.96     17.43 o 
 -10   6   2       88.82      117.08     71.00 o 
  -9   6   2        1.24       36.90     38.73 o 
  -8   6   2     1076.25     1112.79     75.80 o 
  -7   6   2      431.96      466.84     39.19 o 
  -6   6   2      693.71      718.13    156.39 o 
  -5   6   2      309.17      304.55     34.99 o 
  -4   6   2     2040.24     2044.89     93.26 o 
  -3   6   2     7688.41     7203.77     17.97 o 
  -2   6   2      501.06      737.99     98.37 o 
  -1   6   2       29.85       80.25     36.89 o 
   0   6   2     2228.23     2551.50     57.95 o 
   1   6   2      512.65      468.45     17.20 o 
   2   6   2     2816.19     2914.81     72.73 o 
   3   6   2     9356.38     9006.44    370.43 o 
   4   6   2     1580.94     1601.56     53.50 o 
   5   6   2       61.24       52.14     46.47 o 
   6   6   2      180.74      185.27     23.47 o 
   7   6   2        4.73        0.98     11.32 o 
   8   6   2       27.11       50.78     40.64 o 
   9   6   2     1057.04     1266.52     52.22 o 
  10   6   2      715.75      952.48     41.80 o 
  11   6   2      248.31      232.27     44.32 o 
 -10   7   2      179.65      152.42     61.50 o 
  -9   7   2       69.14       82.15     14.04 o 
  -8   7   2       87.10      125.40     32.76 o 
  -7   7   2     1040.07      965.64     18.74 o 
  -6   7   2      143.17      196.67     76.88 o 
  -5   7   2     1858.42     1733.50     63.71 o 
  -4   7   2       49.07      140.71     57.33 o 
  -3   7   2     1350.14     1335.60     68.85 o 
  -2   7   2      213.56      179.12      6.01 o 
  -1   7   2      476.90      572.46     42.58 o 
   0   7   2      811.06      779.47     21.75 o 
   1   7   2       42.23       35.77      2.43 o 
   2   7   2     4136.63     4158.92     66.27 o 
   3   7   2      269.76      291.22     31.39 o 
   4   7   2     1990.96     2053.64     58.30 o 
   5   7   2      883.11      896.79     46.89 o 
   6   7   2     1451.59     1576.07     62.23 o 
   7   7   2      750.52      807.85     54.14 o 
   8   7   2       13.27       41.99     34.35 o 
   9   7   2       12.00       48.81     13.18 o 
  10   7   2       27.74       90.05     53.55 o 
  11   7   2      221.35      198.97     14.80 o 
 -10   8   2        0.83        7.87     21.48 o 
  -9   8   2       33.26       29.13     16.12 o 
  -8   8   2      285.18      308.56     19.31 o 
  -7   8   2      139.82      132.03     31.48 o 
  -6   8   2      584.85      567.79     35.47 o 
  -5   8   2      917.57     1098.50    141.19 o 
  -4   8   2     1641.60     1509.02     35.81 o 
  -3   8   2      878.59      871.59     80.42 o 
  -2   8   2      161.35      185.89     16.55 o 
  -1   8   2      574.66      570.22     32.54 o 
   0   8   2     2452.86     2419.29     29.72 o 
   1   8   2        1.75       29.39     36.61 o 
   2   8   2        0.58       24.31     65.90 o 
   3   8   2     3431.11     3419.45    105.19 o 
   4   8   2      845.58      925.39     23.53 o 
   5   8   2     2269.46     2209.38     30.98 o 
   6   8   2     1719.81     1732.09     61.41 o 
   7   8   2      237.01      308.20     49.82 o 
   8   8   2      161.65      172.70     57.37 o 
   9   8   2      360.18      369.42     35.82 o 
  10   8   2      350.01      319.20     34.06 o 
  11   8   2      124.39      224.19     45.87 o 
  -9   9   2        3.36        2.84      2.97 o 
  -8   9   2       43.93       98.77    121.87 o 
  -7   9   2      386.71      375.80     35.13 o 
  -6   9   2      199.26      198.11     84.99 o 
  -5   9   2      123.06      166.79     63.82 o 
  -4   9   2      297.65      292.38     37.47 o 
  -3   9   2       57.45      165.82     52.36 o 
  -2   9   2     3637.57     3321.14      8.08 o 
  -1   9   2     5216.30     5211.73     73.82 o 
   0   9   2        8.99       22.46     46.26 o 
   1   9   2     2263.14     2381.86     62.56 o 
   2   9   2     3276.51     3298.18     61.93 o 
   3   9   2        0.95        6.74     24.62 o 
   4   9   2      196.24      231.19     27.20 o 
   5   9   2     2012.29     2212.14     82.21 o 
   6   9   2      760.90      719.93     19.64 o 
   7   9   2     2291.39     2208.30     64.71 o 
   8   9   2        1.80       41.28     25.68 o 
   9   9   2      547.68      482.48     39.40 o 
  10   9   2       74.06       91.24     18.32 o 
  11   9   2       23.56       35.11     61.41 o 
  -9  10   2      176.58      156.73     15.27 o 
  -8  10   2      260.52      208.07    125.25 o 
  -7  10   2      103.80       75.26    105.52 o 
  -6  10   2        7.49       37.16     94.58 o 
  -5  10   2      246.38      313.19     69.45 o 
  -4  10   2      103.88      130.65     30.13 o 
  -3  10   2       87.94      123.49     16.48 o 
  -2  10   2     2318.04     2327.33     68.37 o 
  -1  10   2        4.43        1.89     22.95 o 
   0  10   2     7048.56     6267.31     70.00 o 
   1  10   2       17.14       23.76     33.96 o 
   2  10   2     1014.86     1089.24    144.98 o 
   3  10   2      703.98      717.48     48.44 o 
   4  10   2      485.75      483.43     21.86 o 
   5  10   2     1313.85     1265.35    132.96 o 
   6  10   2      283.27      257.68      6.05 o 
   7  10   2      686.94      751.97     18.49 o 
   8  10   2     1403.86     1526.31     50.81 o 
   9  10   2      531.40      548.81     30.93 o 
  10  10   2       34.75      103.46     81.20 o 
  -8  11   2       40.75       24.59     60.67 o 
  -7  11   2      116.16      160.65    134.44 o 
  -6  11   2      191.07      180.51      8.51 o 
  -5  11   2      649.42      632.47     45.40 o 
  -4  11   2      927.82      861.48     97.42 o 
  -3  11   2      206.36      226.59     58.50 o 
  -2  11   2      643.29      663.14    112.28 o 
  -1  11   2      984.52      930.93     15.00 o 
   0  11   2       85.38       75.66      4.73 o 
   1  11   2     4197.91     3882.87     41.14 o 
   2  11   2        0.71       17.06     17.37 o 
   3  11   2     1142.88     1114.07     38.72 o 
   4  11   2       44.19       43.19     48.41 o 
   5  11   2      184.50      246.60     76.83 o 
   6  11   2      511.25      440.14     52.41 o 
   7  11   2        7.32       26.18     53.53 o 
   8  11   2      143.17      127.98     19.45 o 
   9  11   2        8.25       52.18     70.65 o 
  10  11   2      524.60      865.94    192.20 o 
  -8  12   2       21.15       15.13    121.06 o 
  -7  12   2       71.96       55.80     44.05 o 
  -6  12   2     1022.39      894.32     27.29 o 
  -5  12   2       48.18       70.93     34.45 o 
  -4  12   2     1101.16     1120.50    121.06 o 
  -3  12   2       21.90       42.70     69.72 o 
  -2  12   2      114.98      217.73     65.66 o 
  -1  12   2      887.42      869.72     39.07 o 
   0  12   2        8.52       30.36     57.93 o 
   1  12   2      270.33      254.38     43.37 o 
   2  12   2     1021.70     1099.34     74.36 o 
   3  12   2     2583.68     2740.81     62.63 o 
   4  12   2      978.69      915.80     20.55 o 
   5  12   2     2000.95     2026.22     43.71 o 
   6  12   2      121.53      181.40     34.12 o 
   7  12   2        5.42       12.91     15.67 o 
   8  12   2        3.69      109.95     68.67 o 
   9  12   2      113.67      204.23     61.83 o 
  -7  13   2       83.80       64.31     52.42 o 
  -6  13   2       21.41       11.35    121.20 o 
  -5  13   2      292.06      333.87     68.91 o 
  -4  13   2      641.08      654.76     73.23 o 
  -3  13   2       20.82       18.92      5.81 o 
  -2  13   2      354.89      405.75    105.93 o 
  -1  13   2        2.62       35.62     49.54 o 
   0  13   2       67.79      160.50     75.27 o 
   1  13   2      577.79      511.61     41.34 o 
   2  13   2       62.44      112.03     58.22 o 
   3  13   2        6.08        2.81     66.00 o 
   4  13   2      719.89     1061.72    123.09 o 
   5  13   2        2.20      120.21     50.64 o 
   6  13   2      128.30      234.14     55.73 o 
   7  13   2      281.36      278.71     30.67 o 
   8  13   2       82.20       81.78     65.32 o 
   9  13   2       13.76      233.68    158.96 o 
  -6  14   2       83.24       66.21     87.82 o 
  -5  14   2      126.39      113.63      7.97 o 
  -4  14   2       46.72       99.31    119.71 o 
  -3  14   2      275.05      389.40    114.71 o 
  -2  14   2        4.99       74.45     59.04 o 
  -1  14   2       72.62      128.80     19.26 o 
   0  14   2        8.98       34.39     26.36 o 
   1  14   2      191.62      190.69     19.68 o 
   2  14   2      262.85      231.49     22.83 o 
   3  14   2      415.73      374.60     63.91 o 
   4  14   2      900.78     1020.19     71.51 o 
   5  14   2      314.20      380.79     55.30 o 
   6  14   2      986.33      959.66    120.72 o 
   7  14   2       13.86      329.95    119.51 o 
   8  14   2      564.88      686.48    146.60 o 
  -5  15   2       47.64       35.94     22.83 o 
  -4  15   2       21.42      115.39     72.42 o 
  -3  15   2       25.95       19.86     27.16 o 
  -2  15   2       90.33       81.34     68.77 o 
  -1  15   2      398.84      408.31     33.10 o 
   0  15   2        0.63       22.06     68.50 o 
   1  15   2      963.97      916.73     29.51 o 
   2  15   2       70.65      122.21     23.53 o 
   3  15   2      172.59      165.43     48.45 o 
   4  15   2     1155.52     1099.33     65.33 o 
   5  15   2      272.02      369.81    104.31 o 
   6  15   2        0.04      102.99     43.51 o 
   7  15   2       73.46      137.67     30.43 o 
  -3  16   2       38.60       52.83     22.56 o 
  -2  16   2      200.83      238.61     44.32 o 
  -1  16   2       14.26       10.40      3.38 o 
   0  16   2      394.29      427.11     94.17 o 
   1  16   2       30.99       57.81     69.74 o 
   2  16   2      732.26      659.35     54.25 o 
   3  16   2       91.75       79.46     42.13 o 
   4  16   2       16.28       53.79     29.25 o 
   5  16   2       27.60      271.97    175.78 o 
  -1  17   2       75.35       87.96     90.12 o 
   0  17   2       39.94      124.30     52.42 o 
   1  17   2      292.63      407.59     58.17 o 
   2  17   2       12.37      190.34    158.15 o 
   3  17   2       23.08      117.81     77.22 o 
  -4 -15   3      382.67      424.58     52.11 o 
  -3 -15   3      400.29      554.18     51.34 o 
  -2 -15   3       20.37       69.81     29.86 o 
  -1 -15   3        0.40       59.09     18.50 o 
   0 -15   3       14.40       40.80    132.01 o 
   1 -15   3       64.80      119.31     64.99 o 
   2 -15   3        0.91       53.50    133.22 o 
  -6 -14   3        6.91       94.43     44.07 o 
  -5 -14   3       26.46       34.71      1.21 o 
  -4 -14   3       27.20      100.31     53.25 o 
  -3 -14   3      184.69      244.99     44.18 o 
  -2 -14   3      290.10      317.42     72.91 o 
  -1 -14   3     1006.16      882.17     31.75 o 
   0 -14   3       54.45       50.13    126.47 o 
   1 -14   3      257.21      262.80     68.91 o 
   2 -14   3      477.68      528.56     99.04 o 
   3 -14   3       13.96      179.16    110.79 o 
   4 -14   3       64.57       51.07     61.07 o 
  -7 -13   3       12.54       34.06     12.50 o 
  -6 -13   3       85.56      120.02     66.50 o 
  -5 -13   3      391.74      388.43     85.19 o 
  -4 -13   3       13.67       58.96     29.35 o 
  -3 -13   3      128.72      204.46     38.53 o 
  -2 -13   3      793.09      910.40     67.62 o 
  -1 -13   3        0.06        1.30      2.30 o 
   0 -13   3     2750.85     2792.25    105.93 o 
   1 -13   3       72.07       69.99     19.59 o 
   2 -13   3      616.52      612.47     77.96 o 
   3 -13   3      300.96      312.25     52.56 o 
   4 -13   3       20.25       24.46    127.01 o 
   5 -13   3        6.07        4.73      4.86 o 
  -8 -12   3        0.15        4.59      5.39 o 
  -7 -12   3      422.31      367.15     42.16 o 
  -6 -12   3       95.61       96.04     79.02 o 
  -5 -12   3      702.20      757.97     30.00 o 
  -4 -12   3      333.75      386.06     59.48 o 
  -3 -12   3       23.00       23.80      7.09 o 
  -2 -12   3      256.72      288.14     73.87 o 
  -1 -12   3      526.69      517.73    104.71 o 
   0 -12   3       95.93      124.81     19.59 o 
   1 -12   3     1388.98     1258.99     82.15 o 
   2 -12   3      290.52      308.33     28.51 o 
   3 -12   3      109.64      129.84     44.72 o 
   4 -12   3      382.57      399.12     27.43 o 
   5 -12   3        6.51        3.24      7.57 o 
   6 -12   3        0.11        0.00    109.58 o 
  -9 -11   3      167.71      209.86     50.92 o 
  -8 -11   3      120.55      136.24     14.98 o 
  -7 -11   3        1.22        1.89      0.27 o 
  -6 -11   3     1287.21     1274.80     76.72 o 
  -5 -11   3      427.44      504.98     39.34 o 
  -4 -11   3      548.52      537.06     25.27 o 
  -3 -11   3        3.72       28.29     29.60 o 
  -2 -11   3        0.16        1.77      2.49 o 
  -1 -11   3      698.57      769.97     75.40 o 
   0 -11   3       76.42      109.34     48.18 o 
   1 -11   3      995.16      969.47     52.94 o 
   2 -11   3      704.23      644.07     21.78 o 
   3 -11   3      176.27      140.30     36.28 o 
   4 -11   3      504.06      575.18    133.76 o 
   5 -11   3      188.10      310.22    117.82 o 
   6 -11   3       74.06       64.31     32.56 o 
   7 -11   3        1.01        0.00     49.18 o 
  -9 -10   3        2.75       45.77     40.89 o 
  -8 -10   3        4.36      105.80     25.09 o 
  -7 -10   3      108.37      113.43     24.70 o 
  -6 -10   3       50.21      113.93     42.78 o 
  -5 -10   3       99.11      113.44     47.88 o 
  -4 -10   3     4062.03     3948.40     53.75 o 
  -3 -10   3      336.18      401.78     28.06 o 
  -2 -10   3     1235.53     1232.35    122.84 o 
  -1 -10   3      229.83      265.47     18.62 o 
   0 -10   3        2.14        5.92     19.94 o 
   1 -10   3      141.29      220.27     44.81 o 
   2 -10   3     1222.06     1137.86     25.67 o 
   3 -10   3      275.34      321.23     60.83 o 
   4 -10   3      146.58      185.31     45.54 o 
   5 -10   3     1127.90     1374.04     66.28 o 
   6 -10   3      136.73      122.01    109.98 o 
   7 -10   3      174.50      181.74     23.92 o 
   8 -10   3        1.63       12.80     45.35 o 
 -10  -9   3      129.31      134.15     43.62 o 
  -9  -9   3       12.83       42.43     51.61 o 
  -8  -9   3       93.51      103.93     21.30 o 
  -7  -9   3      173.31      206.85     50.99 o 
  -6  -9   3       52.37       82.74     38.96 o 
  -5  -9   3     1268.29     1294.21     67.63 o 
  -4  -9   3      561.01      573.06     63.73 o 
  -3  -9   3        3.33        4.79     11.99 o 
  -2  -9   3     5061.88     4717.81     30.91 o 
  -1  -9   3      156.62      170.87     25.27 o 
   0  -9   3        1.01       56.45     16.88 o 
   1  -9   3      755.00      720.31    108.66 o 
   2  -9   3     2948.03     2915.70     46.73 o 
   3  -9   3       13.74       75.56     62.15 o 
   4  -9   3     1282.83     1552.01     57.06 o 
   5  -9   3       39.90       83.77     89.31 o 
   6  -9   3     1838.83     1907.88     68.30 o 
   7  -9   3       39.53       35.94     16.55 o 
   8  -9   3      145.28      147.19     25.66 o 
   9  -9   3        2.65        0.00     29.45 o 
 -10  -8   3      263.50      308.72     54.30 o 
  -9  -8   3      183.45      236.43     25.48 o 
  -8  -8   3     1061.39     1052.16    102.19 o 
  -7  -8   3      514.03      497.28     31.67 o 
  -6  -8   3      516.28      488.15     24.90 o 
  -5  -8   3        8.29       14.57     19.97 o 
  -4  -8   3        0.67        0.32     23.12 o 
  -3  -8   3     1126.23     1159.35     67.43 o 
  -2  -8   3       40.12       49.90     20.75 o 
  -1  -8   3     8681.24     8197.74    107.01 o 
   0  -8   3      504.47      479.32     19.46 o 
   1  -8   3     3608.63     3569.20     93.43 o 
   2  -8   3      810.36      740.09     47.43 o 
   3  -8   3     3024.94     2806.60     50.54 o 
   4  -8   3        7.61        5.81     95.66 o 
   5  -8   3      278.02      303.73     23.47 o 
   6  -8   3       12.89       30.23     58.04 o 
   7  -8   3     1121.88     1227.03     84.65 o 
   8  -8   3      279.08      363.42     64.40 o 
   9  -8   3      332.42      328.35     45.04 o 
 -11  -7   3       20.73       17.97      0.95 o 
 -10  -7   3      302.07      299.65     27.44 o 
  -9  -7   3      346.08      322.39     45.95 o 
  -8  -7   3      299.75      386.34     31.32 o 
  -7  -7   3        1.41       15.18     23.24 o 
  -6  -7   3      980.23      986.09     30.37 o 
  -5  -7   3     2595.12     2512.97     78.25 o 
  -4  -7   3     2095.31     2196.45     77.82 o 
  -3  -7   3      927.02      998.98     38.24 o 
  -2  -7   3     4543.84     4355.32     77.08 o 
  -1  -7   3       66.01       93.92     37.99 o 
   0  -7   3     7747.11     7535.47    428.38 o 
   1  -7   3      274.54      354.72     43.96 o 
   2  -7   3     2118.68     2148.72     72.32 o 
   3  -7   3      545.26      586.51     58.11 o 
   4  -7   3        4.28      129.05     54.02 o 
   5  -7   3       11.55       21.74     47.26 o 
   6  -7   3        5.85       30.15     42.38 o 
   7  -7   3      180.60      166.75     39.38 o 
   8  -7   3       92.81      191.91     61.22 o 
   9  -7   3      500.61      470.53     30.82 o 
  10  -7   3      138.23      142.27     47.36 o 
 -11  -6   3      275.41      251.66     13.38 o 
 -10  -6   3      165.30      138.09      2.57 o 
  -9  -6   3      419.39      467.92     43.10 o 
  -8  -6   3       92.76       93.14      3.25 o 
  -7  -6   3     1991.23     2060.39     58.43 o 
  -6  -6   3      225.56      229.95     16.96 o 
  -5  -6   3      914.57     1001.01     21.36 o 
  -4  -6   3     4337.96     4097.09     44.83 o 
  -3  -6   3     2219.31     2599.39     59.22 o 
  -2  -6   3     3962.91     4007.80     43.26 o 
  -1  -6   3     1002.99     1010.75     40.26 o 
   0  -6   3      713.77      716.54     21.55 o 
   1  -6   3      233.00      254.37     10.79 o 
   2  -6   3     6828.86     6583.47    124.09 o 
   3  -6   3     1189.40     1194.83     36.48 o 
   4  -6   3      197.65      219.85     24.05 o 
   5  -6   3      203.64      213.56     29.86 o 
   6  -6   3        4.36        1.94     34.24 o 
   7  -6   3      258.43      271.18     52.87 o 
   8  -6   3        3.77        3.10     21.56 o 
   9  -6   3      435.10      441.03     46.75 o 
  10  -6   3      118.25      144.57     66.13 o 
 -11  -5   3      506.93      481.12     19.73 o 
 -10  -5   3      153.27      222.70     46.09 o 
  -9  -5   3      600.92      587.06     19.94 o 
  -8  -5   3      262.57      321.80     52.87 o 
  -7  -5   3       78.78      130.78     30.03 o 
  -6  -5   3       99.05      107.12     41.98 o 
  -5  -5   3       10.50       13.53     13.75 o 
  -4  -5   3     2104.19     2098.28     80.55 o 
  -3  -5   3      291.82      301.60     47.80 o 
  -2  -5   3     6620.94     6458.45    107.67 o 
  -1  -5   3      847.71      939.86     44.93 o 
   0  -5   3     1813.60     2090.46     70.86 o 
   1  -5   3      682.58      834.57    117.33 o 
   2  -5   3      221.03      200.74      9.74 o 
   3  -5   3     7460.22     7160.39     56.32 o 
   4  -5   3     3270.90     3268.75    183.28 o 
   5  -5   3     1287.15     1603.39     65.41 o 
   6  -5   3     1137.72     1332.32     26.37 o 
   7  -5   3       35.34       43.78     63.45 o 
   8  -5   3       49.52      117.30     26.58 o 
   9  -5   3      344.24      322.53      9.80 o 
  10  -5   3      599.41      543.80     42.60 o 
 -11  -4   3      564.90      477.90    124.17 o 
 -10  -4   3       53.90       49.18      7.24 o 
  -9  -4   3        1.54        0.95     29.86 o 
  -8  -4   3      190.14      160.25     64.87 o 
  -7  -4   3       71.33       79.59     27.39 o 
  -6  -4   3       35.50       46.69     26.16 o 
  -5  -4   3       43.29       64.23     26.55 o 
  -4  -4   3     4702.37     4453.59     28.83 o 
  -3  -4   3     2051.07     1933.72     21.69 o 
  -2  -4   3     6758.29     6650.87    395.77 o 
  -1  -4   3     1443.19     1426.32     59.25 o 
   0  -4   3      180.18      185.37     12.45 o 
   1  -4   3     1337.54     1352.91     67.54 o 
   2  -4   3     2096.21     2151.56    118.09 o 
   3  -4   3      582.29      513.97     36.05 o 
   4  -4   3      306.51      300.34     50.53 o 
   5  -4   3     1944.66     1870.53     71.75 o 
   6  -4   3      439.29      397.55     56.24 o 
   7  -4   3     2877.82     2823.28     50.40 o 
   8  -4   3      997.94     1170.75    142.48 o 
   9  -4   3       10.04       25.38     62.69 o 
  10  -4   3        3.71        2.84     22.75 o 
  11  -4   3        0.56        0.06     37.77 o 
 -11  -3   3      221.89      261.30     44.83 o 
 -10  -3   3       24.69       43.10     20.13 o 
  -9  -3   3      274.73      241.50     35.01 o 
  -8  -3   3      257.59      253.79     27.86 o 
  -7  -3   3        4.87       16.68     32.35 o 
  -6  -3   3     4064.09     4084.35     83.50 o 
  -5  -3   3     2523.98     2429.21    123.94 o 
  -4  -3   3     1160.84     1297.31     58.52 o 
  -3  -3   3     5331.72     5053.16     18.02 o 
  -2  -3   3      122.93      177.50     26.54 o 
  -1  -3   3     1969.91     2172.85     68.96 o 
   0  -3   3     1586.32     1559.19     78.32 o 
   1  -3   3     1699.62     1715.29     48.56 o 
   2  -3   3     2063.93     2179.08     20.40 o 
   3  -3   3     9910.60     9867.67    207.84 o 
   4  -3   3     1112.35     1194.10    149.84 o 
   5  -3   3        4.61        6.23     50.67 o 
   6  -3   3     1649.06     1584.11     24.49 o 
   7  -3   3      456.77      514.57     41.88 o 
   8  -3   3     2566.19     2450.61    146.94 o 
   9  -3   3       22.94       25.25      1.28 o 
  10  -3   3       19.71       16.16     49.76 o 
  11  -3   3      126.78      118.26     33.90 o 
 -11  -2   3       78.75       95.45     39.79 o 
 -10  -2   3      185.26      172.88     18.38 o 
  -9  -2   3      169.98      159.84     82.82 o 
  -8  -2   3      393.22      386.05      5.41 o 
  -7  -2   3      240.87      265.73     77.06 o 
  -6  -2   3       56.51       53.78     42.87 o 
  -5  -2   3      550.69      622.42     38.01 o 
  -4  -2   3    21157.60    21222.78    106.81 o 
  -3  -2   3      424.27      444.17     56.97 o 
  -2  -2   3      944.06      947.84     31.65 o 
  -1  -2   3     4643.34     4714.75     46.20 o 
   0  -2   3        4.32       56.66     26.58 o 
   1  -2   3     1436.10     1542.07     60.67 o 
   2  -2   3      560.80      611.05     63.18 o 
   3  -2   3       84.88      124.35     29.37 o 
   4  -2   3     4952.24     4986.32     57.56 o 
   5  -2   3     1034.36     1109.05     61.58 o 
   6  -2   3       33.92       73.79     20.60 o 
   7  -2   3      886.89      877.59    201.66 o 
   8  -2   3       15.66       14.09     15.47 o 
   9  -2   3       66.07       80.81     44.33 o 
  10  -2   3      499.48      537.78     69.91 o 
  11  -2   3       54.25      106.35     41.61 o 
 -11  -1   3       31.67       36.75     58.09 o 
 -10  -1   3        5.74        9.16      2.70 o 
  -9  -1   3        0.21       30.97     46.62 o 
  -8  -1   3     4188.69     4033.82     32.81 o 
  -7  -1   3      275.01      306.73     21.62 o 
  -6  -1   3     8975.12     8786.44    216.02 o 
  -5  -1   3     1937.63     1919.55     65.00 o 
  -4  -1   3     4559.78     4379.89     56.99 o 
  -3  -1   3     8473.86     8705.21    239.52 o 
  -2  -1   3     1678.86     1997.83     67.68 o 
  -1  -1   3     4164.55     4248.70     79.06 o 
   0  -1   3     4938.82     4619.78     56.79 o 
   1  -1   3      189.61      236.06     33.51 o 
   2  -1   3     1885.80     1779.15     23.03 o 
   3  -1   3     3610.44     3724.49     52.04 o 
   4  -1   3      304.85      296.61     26.87 o 
   5  -1   3      605.06      638.40     31.43 o 
   6  -1   3      424.57      474.86     51.75 o 
   7  -1   3       18.07       30.87     19.59 o 
   8  -1   3      890.83     1108.30    135.59 o 
   9  -1   3      165.53      238.10     82.95 o 
  10  -1   3     1254.33     1181.63     44.86 o 
  11  -1   3      196.42      225.42     39.05 o 
 -11   0   3       80.21       83.09      0.81 o 
 -10   0   3       43.67       63.93      4.56 o 
  -9   0   3     1049.30      973.72    149.64 o 
  -8   0   3     1101.59     1157.28     93.14 o 
  -7   0   3     3631.01     3573.87     47.17 o 
  -6   0   3      133.77      123.39     24.04 o 
  -5   0   3     8921.95     8924.14    497.28 o 
  -4   0   3      399.76      414.65     12.43 o 
  -3   0   3    12407.41    12440.80    155.31 o 
  -2   0   3     5299.19     5086.70     79.47 o 
  -1   0   3     1940.54     1956.42     89.65 o 
   0   0   3      194.30      226.25     69.16 o 
   1   0   3     1660.85     1748.92     49.90 o 
   2   0   3    14640.90    13921.34    256.38 o 
   3   0   3     1627.26     1729.50     89.48 o 
   4   0   3     2055.79     2104.19     33.37 o 
   5   0   3      933.72      967.58     59.01 o 
   6   0   3     4234.73     4089.13     46.10 o 
   7   0   3      141.23      158.23     17.50 o 
   8   0   3      121.17      133.08     30.67 o 
   9   0   3       16.43       13.36      5.35 o 
  10   0   3        6.89        7.01     15.55 o 
  11   0   3      623.34      559.36    164.64 o 
  12   0   3       60.92      132.54     33.43 o 
 -11   1   3       50.31      117.70     57.41 o 
 -10   1   3      263.79      302.80     88.33 o 
  -9   1   3      169.85      218.88     39.79 o 
  -8   1   3        0.42       34.15     68.77 o 
  -7   1   3       28.48       31.75     19.48 o 
  -6   1   3     1713.35     1657.98     26.94 o 
  -5   1   3     1234.36     1485.78     50.53 o 
  -4   1   3      368.62      347.64     12.90 o 
  -3   1   3     2744.39     2787.08     72.81 o 
  -2   1   3     2747.11     2916.08     41.28 o 
  -1   1   3     6621.09     6610.27     94.78 o 
   0   1   3     3080.57     2927.19     33.17 o 
   1   1   3    17305.35    17397.45    117.96 o 
   2   1   3     1778.73     2055.71     46.66 o 
   3   1   3     4100.33     4224.50     51.49 o 
   4   1   3     2039.00     2130.45     51.14 o 
   5   1   3       83.51      103.57     45.54 o 
   6   1   3      813.56      954.16    211.52 o 
   7   1   3     1629.87     1858.08     76.07 o 
   8   1   3      901.79      868.38     23.89 o 
   9   1   3      340.71      385.10     39.18 o 
  10   1   3      369.52      454.18     55.46 o 
  11   1   3      116.39      162.57     25.87 o 
  12   1   3      316.19      277.57     32.48 o 
 -11   2   3      283.71      245.30     23.24 o 
 -10   2   3       37.86      165.11     47.48 o 
  -9   2   3       20.43       32.11     70.88 o 
  -8   2   3      131.62      148.62     13.48 o 
  -7   2   3      320.18      392.67     52.55 o 
  -6   2   3       20.77       66.45     30.66 o 
  -5   2   3     2026.59     2127.51     26.42 o 
  -4   2   3        4.86       13.69      9.49 o 
  -3   2   3     4746.63     4674.63     62.90 o 
  -2   2   3     1437.48     1351.31    136.93 o 
  -1   2   3     7913.44     7954.07     42.81 o 
   0   2   3      164.15      238.90     32.09 o 
   1   2   3     7999.98     7883.57    380.73 o 
   2   2   3    13259.31    13271.85    213.16 o 
   3   2   3     1049.58     1366.38     46.04 o 
   4   2   3     1321.33     1349.12     65.86 o 
   5   2   3     3136.32     3128.72     27.19 o 
   6   2   3       76.99      137.64     30.91 o 
   7   2   3     2145.03     2137.28     54.76 o 
   8   2   3        5.60       78.37     89.85 o 
   9   2   3      601.94      608.87     15.67 o 
  10   2   3      433.79      433.87     86.36 o 
  11   2   3       55.07       94.34     32.43 o 
  12   2   3        2.08       27.11     65.96 o 
 -11   3   3      114.03       86.41      6.94 o 
 -10   3   3      112.19      113.90     49.59 o 
  -9   3   3      123.13      118.96     35.00 o 
  -8   3   3        7.76       69.30     66.02 o 
  -7   3   3       70.45       79.51      3.02 o 
  -6   3   3     1709.51     1774.17    115.67 o 
  -5   3   3      291.89      321.37     26.35 o 
  -4   3   3     2164.96     1988.78    107.06 o 
  -3   3   3       28.09      141.29     35.75 o 
  -2   3   3      123.80      206.82    131.85 o 
  -1   3   3     5813.43     5568.85     30.99 o 
   0   3   3     2098.36     2467.37     71.13 o 
   1   3   3     1045.49     1090.83     94.00 o 
   2   3   3     6569.18     6771.17    145.78 o 
   3   3   3       76.92      127.26     37.45 o 
   4   3   3      229.99      271.75     41.14 o 
   5   3   3     2045.26     1962.39     99.65 o 
   6   3   3     4979.48     4863.63     34.79 o 
   7   3   3      108.52      151.21     17.76 o 
   8   3   3     5251.47     5004.27     69.25 o 
   9   3   3      233.15      286.46     42.83 o 
  10   3   3      204.77      228.07     42.43 o 
  11   3   3        0.90       24.13     32.56 o 
  12   3   3       21.60       19.97     15.14 o 
 -11   4   3       22.64       95.10     84.45 o 
 -10   4   3       97.15      164.17     51.24 o 
  -9   4   3      251.56      308.06     58.66 o 
  -8   4   3      163.60      168.58     70.78 o 
  -7   4   3      795.56      738.82     52.76 o 
  -6   4   3        5.71       32.33     33.99 o 
  -5   4   3      194.36      210.84     30.43 o 
  -4   4   3        3.41       42.28     44.01 o 
  -3   4   3    10266.82    10131.45    136.82 o 
  -2   4   3       28.47       51.36     21.47 o 
  -1   4   3    19702.71    18438.18     28.45 o 
   0   4   3      161.31      163.28     28.14 o 
   1   4   3     2863.87     2700.91     45.64 o 
   2   4   3      327.58      366.98     35.00 o 
   3   4   3     3140.17     3261.37     68.22 o 
   4   4   3     5314.13     5411.30     34.71 o 
   5   4   3     2723.92     2865.19     48.09 o 
   6   4   3       14.09       23.02     37.47 o 
   7   4   3       58.04       62.15      8.70 o 
   8   4   3      442.04      479.79     29.94 o 
   9   4   3       41.40       82.91     39.66 o 
  10   4   3        2.59        6.65     73.68 o 
  11   4   3       15.59       16.08     46.75 o 
  12   4   3       22.64       67.86     59.31 o 
 -11   5   3       56.90      109.75     32.22 o 
 -10   5   3      138.45      129.78     35.26 o 
  -9   5   3      303.40      269.41     58.69 o 
  -8   5   3     1003.76     1106.03     60.03 o 
  -7   5   3      226.79      206.43     56.27 o 
  -6   5   3     1727.93     1869.64     70.93 o 
  -5   5   3       14.74       36.93     36.22 o 
  -4   5   3     1536.20     1613.90    124.72 o 
  -3   5   3     8202.75     7846.09    316.98 o 
  -2   5   3     5742.09     5702.68     32.42 o 
  -1   5   3      385.82      421.12     19.32 o 
   0   5   3      134.18      192.06     39.59 o 
   1   5   3      200.87      178.24     57.73 o 
   2   5   3    18226.22    17994.05    320.39 o 
   3   5   3      176.94      243.06     57.97 o 
   4   5   3      583.19      572.62     40.37 o 
   5   5   3      240.98      251.58      2.52 o 
   6   5   3      159.09      177.26     39.65 o 
   7   5   3      309.10      386.71     21.91 o 
   8   5   3        5.80       33.25     34.97 o 
   9   5   3      950.14      925.68     63.35 o 
  10   5   3      332.94      312.24     48.41 o 
  11   5   3      168.53      238.75     76.47 o 
  12   5   3      232.23      292.25    116.33 o 
 -11   6   3      147.38      141.40     70.27 o 
 -10   6   3      206.37      260.98     40.55 o 
  -9   6   3        2.26        8.92     30.06 o 
  -8   6   3      256.52      259.53     16.89 o 
  -7   6   3     2063.61     1915.73     31.31 o 
  -6   6   3      206.70      242.73     77.81 o 
  -5   6   3     4472.61     4297.48     33.64 o 
  -4   6   3       70.67      112.34     14.76 o 
  -3   6   3     4971.99     4861.79    101.78 o 
  -2   6   3      186.91      195.37    129.96 o 
  -1   6   3      206.19      248.36     19.59 o 
   0   6   3      100.60       92.86     33.43 o 
   1   6   3      735.01      770.68     38.31 o 
   2   6   3        4.57        8.09     17.99 o 
   3   6   3     8084.90     7718.59     62.08 o 
   4   6   3     2970.69     2833.78     94.45 o 
   5   6   3       45.94       83.14     71.06 o 
   6   6   3      169.04      161.46     15.48 o 
   7   6   3      723.74      825.19    114.40 o 
   8   6   3       95.48      165.06     50.03 o 
   9   6   3       54.17       71.51     29.68 o 
  10   6   3      106.58      100.81     27.77 o 
  11   6   3      182.60      177.79     54.10 o 
 -10   7   3       37.87       34.56     11.94 o 
  -9   7   3      436.90      400.55     33.47 o 
  -8   7   3        2.16       42.16     42.31 o 
  -7   7   3        3.12       41.82     26.35 o 
  -6   7   3     1613.22     1682.65     60.06 o 
  -5   7   3      578.96      686.37     49.57 o 
  -4   7   3     1293.54     1478.97     89.87 o 
  -3   7   3     2757.55     2685.06     50.21 o 
  -2   7   3     1813.10     1873.86     42.97 o 
  -1   7   3     1071.33     1096.17     31.76 o 
   0   7   3      127.07      125.95     13.71 o 
   1   7   3      133.07      128.26     28.31 o 
   2   7   3      894.34     1004.70     81.50 o 
   3   7   3     4388.35     4286.92    103.81 o 
   4   7   3     5341.87     4984.96    129.40 o 
   5   7   3     1389.07     1322.32    127.55 o 
   6   7   3      466.03      426.10     46.54 o 
   7   7   3      745.45      783.55     44.69 o 
   8   7   3      234.58      227.96     38.18 o 
   9   7   3      467.57      453.50     46.13 o 
  10   7   3      281.08      301.38     29.11 o 
  11   7   3        5.41      119.77     82.05 o 
 -10   8   3      106.25      118.33     51.61 o 
  -9   8   3      327.86      365.74     56.06 o 
  -8   8   3      165.14      173.37     52.64 o 
  -7   8   3       58.43       74.43     84.67 o 
  -6   8   3        0.01       14.28     56.21 o 
  -5   8   3        3.47       26.85     49.86 o 
  -4   8   3     1364.93     1259.45     36.39 o 
  -3   8   3     2029.97     1980.82     53.20 o 
  -2   8   3     3889.87     3821.20     32.36 o 
  -1   8   3     1784.06     1744.11     49.86 o 
   0   8   3        7.17       22.95     21.78 o 
   1   8   3      423.92      650.41     62.95 o 
   2   8   3     3140.07     2935.90     83.69 o 
   3   8   3     1647.84     1680.56     70.73 o 
   4   8   3       52.41       46.34     39.19 o 
   5   8   3     4217.78     4127.38     30.78 o 
   6   8   3      638.29      581.01      4.84 o 
   7   8   3     2720.82     2718.59     43.87 o 
   8   8   3      256.41      239.75     21.52 o 
   9   8   3      211.30      201.73     22.54 o 
  10   8   3       80.28       91.43     32.78 o 
  11   8   3        2.79       72.28     49.60 o 
  -9   9   3      539.48      482.76      3.11 o 
  -8   9   3       68.84       62.42     81.07 o 
  -7   9   3      321.71      291.30     96.88 o 
  -6   9   3        0.67       12.53     25.33 o 
  -5   9   3      176.48      223.52     43.78 o 
  -4   9   3      174.82      193.80     62.32 o 
  -3   9   3      114.83      146.92     38.43 o 
  -2   9   3      929.20     1092.96     64.45 o 
  -1   9   3      638.24      680.89     58.73 o 
   0   9   3    20041.04    18431.71    188.21 o 
   1   9   3      567.92      737.94     55.78 o 
   2   9   3      718.62      732.82     22.10 o 
   3   9   3     3849.40     3822.79     25.61 o 
   4   9   3      570.84      605.33     76.28 o 
   5   9   3     2350.31     2503.38     50.61 o 
   6   9   3     3168.63     2946.37     24.44 o 
   7   9   3        8.57       13.13     14.15 o 
   8   9   3      285.62      326.09     42.75 o 
   9   9   3      569.92      525.92     19.10 o 
  10   9   3      391.82      366.23     64.70 o 
  11   9   3       61.09       69.82     15.15 o 
  -9  10   3       28.36       23.64    107.42 o 
  -8  10   3      501.44      518.57     30.54 o 
  -7  10   3     1308.92     1272.63     61.61 o 
  -6  10   3      399.86      376.97     82.15 o 
  -5  10   3      231.95      208.07     36.08 o 
  -4  10   3      692.88      685.57     97.55 o 
  -3  10   3        1.04       41.82     47.55 o 
  -2  10   3      827.50      740.24     81.73 o 
  -1  10   3     4824.63     4389.36    121.06 o 
   0  10   3        4.24        2.91     65.56 o 
   1  10   3     8203.94     7628.70     24.24 o 
   2  10   3      133.11      161.28     55.11 o 
   3  10   3      444.50      489.34     71.09 o 
   4  10   3      416.73      446.94     42.76 o 
   5  10   3     1221.98     1242.53     86.06 o 
   6  10   3      251.65      306.60     18.75 o 
   7  10   3       14.67       23.27     21.08 o 
   8  10   3     2368.88     2127.45     44.40 o 
   9  10   3       14.12      131.67     51.75 o 
  10  10   3      636.39      667.97     56.66 o 
  -8  11   3      182.94      182.40    110.25 o 
  -7  11   3       78.96       74.72     17.97 o 
  -6  11   3      709.46      608.42    101.61 o 
  -5  11   3       51.43       63.37    105.12 o 
  -4  11   3      583.41      569.23     60.40 o 
  -3  11   3      965.62     1257.77     85.93 o 
  -2  11   3       26.56       69.23     25.39 o 
  -1  11   3      562.28      612.82     39.36 o 
   0  11   3      352.99      356.94     13.24 o 
   1  11   3      434.36      469.67     51.54 o 
   2  11   3      832.18      791.21     50.26 o 
   3  11   3     2570.23     2542.02     77.42 o 
   4  11   3      121.24      135.79     19.79 o 
   5  11   3     1312.49     1294.24     90.19 o 
   6  11   3       10.53      136.95     59.93 o 
   7  11   3        7.33        8.26      3.38 o 
   8  11   3      117.14      117.91      8.99 o 
   9  11   3       74.26       95.23     33.58 o 
  10  11   3       30.17       91.78     30.41 o 
  -8  12   3      551.20      578.15     79.85 o 
  -7  12   3      111.15       84.18     16.35 o 
  -6  12   3       81.08       68.10      0.14 o 
  -5  12   3      757.87     1232.37    121.20 o 
  -4  12   3      214.55      193.62      0.54 o 
  -3  12   3      331.60      345.08     10.81 o 
  -2  12   3      168.07      206.97     58.77 o 
  -1  12   3      232.02      204.84     35.20 o 
   0  12   3        7.16       85.75     58.33 o 
   1  12   3      152.63      159.70      5.27 o 
   2  12   3      213.44      259.28     74.31 o 
   3  12   3        1.02       58.51     45.80 o 
   4  12   3     1244.17     1261.10    128.70 o 
   5  12   3      565.47      597.85     72.99 o 
   6  12   3      759.97      966.49    201.45 o 
   7  12   3       24.54      219.46    111.67 o 
   8  12   3      179.41      222.87     28.77 o 
   9  12   3        6.62       34.05      1.35 o 
  -7  13   3        1.16        0.00    127.95 o 
  -6  13   3       18.74       28.51     11.35 o 
  -5  13   3      269.87      245.23     15.00 o 
  -4  13   3      170.27      167.68     93.90 o 
  -3  13   3      377.87      331.70     85.93 o 
  -2  13   3      178.49      164.30     25.00 o 
  -1  13   3      139.23      125.93      5.67 o 
   0  13   3     1942.35     1880.69    170.18 o 
   1  13   3        0.39       29.42     13.04 o 
   2  13   3        3.10      144.78     64.69 o 
   3  13   3      265.88      324.67     21.09 o 
   4  13   3     1340.49     1244.66     23.10 o 
   5  13   3       31.11       34.21      3.65 o 
   6  13   3      576.19      657.15     49.16 o 
   7  13   3       58.56      114.34     40.06 o 
   8  13   3       62.80      220.42    202.87 o 
   9  13   3      261.49      257.93    106.67 o 
  -6  14   3       13.45       58.23    107.82 o 
  -5  14   3       81.14       65.12    110.12 o 
  -4  14   3       75.02       61.48      2.43 o 
  -3  14   3       95.32      113.77    104.98 o 
  -2  14   3       26.58      158.35     84.99 o 
  -1  14   3        9.33       48.34     55.81 o 
   0  14   3       27.07       92.93     68.62 o 
   1  14   3      251.46      312.19     68.09 o 
   2  14   3      366.26      384.13     65.71 o 
   3  14   3      350.89      298.87     15.97 o 
   4  14   3      546.85      473.61     15.40 o 
   5  14   3      625.36      652.35     88.84 o 
   6  14   3       46.42      138.40     48.02 o 
   7  14   3      538.51      465.05    101.06 o 
   8  14   3      166.36      349.66     80.93 o 
  -5  15   3       87.88      159.57     82.01 o 
  -4  15   3        0.41       28.37     48.78 o 
  -3  15   3        3.97        0.95     36.08 o 
  -2  15   3      463.81      550.45    129.03 o 
  -1  15   3       65.37       84.85     65.94 o 
   0  15   3      766.19      718.47     73.37 o 
   1  15   3       67.11       73.59     46.55 o 
   2  15   3      180.53      287.40     84.57 o 
   3  15   3      227.78      249.74     15.14 o 
   4  15   3      453.74      443.94     47.65 o 
   5  15   3      337.25      556.33    162.61 o 
   6  15   3      126.43      255.58    192.81 o 
   7  15   3       73.95      172.18     55.90 o 
  -3  16   3        0.55        0.00     49.72 o 
  -2  16   3       55.62       46.88      1.89 o 
  -1  16   3      528.20      568.56     62.42 o 
   0  16   3        0.09       13.79     40.53 o 
   1  16   3      240.55      331.38     65.80 o 
   2  16   3      106.89      171.74     94.43 o 
   3  16   3       21.06       42.79     60.80 o 
   4  16   3       69.05       89.58    291.51 o 
   5  16   3      293.73      439.12    134.98 o 
   6  16   3       13.87       64.10     36.23 o 
  -1  17   3       11.97       11.35     84.72 o 
   0  17   3        1.24       20.81     69.18 o 
   1  17   3       89.53      204.84    137.88 o 
   2  17   3       68.91      265.52    132.88 o 
   3  17   3      150.35      218.28     77.62 o 
   4  17   3      127.76      201.26     34.93 o 
  -3 -15   4      272.69      260.57     31.95 o 
  -2 -15   4      503.10      497.81     34.86 o 
  -1 -15   4      360.62      356.17     30.07 o 
   0 -15   4       61.10       58.50     12.30 o 
   1 -15   4       92.08      194.97    109.71 o 
  -5 -14   4      304.59      348.63     69.70 o 
  -4 -14   4        3.22      127.89     77.44 o 
  -3 -14   4       21.38       66.56     77.56 o 
  -2 -14   4      465.96      393.88     44.52 o 
  -1 -14   4      101.56       84.54     22.09 o 
   0 -14   4     1018.55      883.24     14.05 o 
   1 -14   4       42.68       53.10    122.55 o 
   2 -14   4        8.08       52.02     27.56 o 
   3 -14   4      315.04      270.36      7.43 o 
  -6 -13   4        0.87       72.83     27.82 o 
  -5 -13   4      183.57      205.58     41.52 o 
  -4 -13   4      258.46      307.68     57.42 o 
  -3 -13   4      138.55      169.90     30.41 o 
  -2 -13   4       27.38       34.33     42.55 o 
  -1 -13   4      909.84      916.17     73.84 o 
   0 -13   4      130.88      165.11     30.82 o 
   1 -13   4     1700.80     1851.73     79.85 o 
   2 -13   4        9.46        7.70     71.07 o 
   3 -13   4       11.96       66.61    110.12 o 
   4 -13   4        2.38        2.03    127.14 o 
   5 -13   4        5.52        1.89     50.13 o 
  -7 -12   4        4.42       28.62     32.06 o 
  -6 -12   4      912.80      966.51     70.20 o 
  -5 -12   4       12.06       48.43     27.80 o 
  -4 -12   4      193.29      187.26     38.30 o 
  -3 -12   4       12.35       43.55     45.77 o 
  -2 -12   4      101.17      104.92     63.81 o 
  -1 -12   4      153.86      153.21     38.03 o 
   0 -12   4        3.70       18.42     18.21 o 
   1 -12   4       21.19       33.64      3.92 o 
   2 -12   4      580.41      577.07     17.83 o 
   3 -12   4       72.05      109.58     12.97 o 
   4 -12   4      137.90      113.50     19.32 o 
   5 -12   4      109.72      100.25    110.79 o 
   6 -12   4       56.87       66.21     61.48 o 
  -8 -11   4        1.67        3.82     10.10 o 
  -7 -11   4      147.77      180.38     43.98 o 
  -6 -11   4      219.32      195.24     53.88 o 
  -5 -11   4     1336.51     1167.22    110.04 o 
  -4 -11   4     1257.15     1204.23     50.96 o 
  -3 -11   4       24.56       36.03     49.10 o 
  -2 -11   4      466.87      454.44     15.78 o 
  -1 -11   4      284.96      281.50      4.25 o 
   0 -11   4        1.65        8.60     25.44 o 
   1 -11   4       34.72       53.61     19.92 o 
   2 -11   4      127.30      126.11     44.57 o 
   3 -11   4      434.77      449.01     33.05 o 
   4 -11   4      141.74      127.26     64.25 o 
   5 -11   4      684.10      603.01    121.33 o 
   6 -11   4       30.35       21.75     58.64 o 
   7 -11   4       50.21       59.58     77.69 o 
  -9 -10   4        0.24        5.60     17.21 o 
  -8 -10   4       82.93       83.13     32.60 o 
  -7 -10   4        1.52       40.32     49.66 o 
  -6 -10   4      168.81      195.76     18.82 o 
  -5 -10   4     1607.27     1605.12     70.61 o 
  -4 -10   4      154.95      142.35      8.01 o 
  -3 -10   4     1562.78     1658.05     21.57 o 
  -2 -10   4       13.06       62.72     55.31 o 
  -1 -10   4      169.84      164.01     25.77 o 
   0 -10   4      418.87      418.80     13.89 o 
   1 -10   4        7.86       13.79      7.07 o 
   2 -10   4      410.11      403.24     46.77 o 
   3 -10   4      242.75      207.99     56.34 o 
   4 -10   4     1008.95     1214.55    137.34 o 
   5 -10   4       14.02       99.70     62.55 o 
   6 -10   4     1835.12     1717.69     35.33 o 
   7 -10   4       24.89       29.32     69.85 o 
   8 -10   4       18.74       18.82     16.51 o 
  -9  -9   4       14.73       63.01     41.65 o 
  -8  -9   4       11.28       70.97     19.67 o 
  -7  -9   4        0.44       12.03     28.72 o 
  -6  -9   4      101.92       95.53     12.72 o 
  -5  -9   4      388.60      421.21     35.77 o 
  -4  -9   4      190.02      183.56     10.33 o 
  -3  -9   4      442.04      460.13     18.36 o 
  -2  -9   4      143.47      222.41     61.51 o 
  -1  -9   4     4472.25     4326.08     65.53 o 
   0  -9   4       69.61      105.70     49.05 o 
   1  -9   4     3432.29     3307.98     46.21 o 
   2  -9   4       33.46       59.26     20.25 o 
   3  -9   4       36.38       48.36     52.96 o 
   4  -9   4     1030.67     1127.13    171.19 o 
   5  -9   4     1854.60     1806.34    145.85 o 
   6  -9   4       29.51       30.27    102.01 o 
   7  -9   4      500.23      478.10     12.32 o 
   8  -9   4       67.26       53.91     19.02 o 
 -10  -8   4        0.88       19.33     33.06 o 
  -9  -8   4      387.57      334.90     14.15 o 
  -8  -8   4      256.71      250.96    113.97 o 
  -7  -8   4       35.88       35.90     41.21 o 
  -6  -8   4        2.53       26.48     14.11 o 
  -5  -8   4        9.68      109.81     57.95 o 
  -4  -8   4       45.47      119.34     39.67 o 
  -3  -8   4      549.28      632.54     60.02 o 
  -2  -8   4     2495.15     2289.12     24.08 o 
  -1  -8   4      969.91      959.81     32.11 o 
   0  -8   4     5422.40     5107.96     89.99 o 
   1  -8   4       19.65       30.59     18.15 o 
   2  -8   4     6196.77     5900.44     53.78 o 
   3  -8   4       18.80       26.81     10.97 o 
   4  -8   4      121.05      163.79     17.28 o 
   5  -8   4     1616.50     1605.55     25.27 o 
   6  -8   4        9.49        6.02     26.00 o 
   7  -8   4      156.88      159.16     31.43 o 
   8  -8   4      460.13      435.85     51.20 o 
   9  -8   4      221.00      207.95     12.36 o 
 -10  -7   4        6.14       29.98     12.19 o 
  -9  -7   4      215.17      208.39     31.79 o 
  -8  -7   4        7.81        4.05     25.20 o 
  -7  -7   4     3670.89     3495.14     85.95 o 
  -6  -7   4      435.03      396.95     26.91 o 
  -5  -7   4      512.88      511.45     27.06 o 
  -4  -7   4      936.13      937.06     25.84 o 
  -3  -7   4     1889.77     1749.48     31.25 o 
  -2  -7   4     3673.92     3434.14    171.76 o 
  -1  -7   4      609.65      608.32     19.34 o 
   0  -7   4     1472.51     1495.93     32.14 o 
   1  -7   4     3814.02     3937.37     40.43 o 
   2  -7   4     1305.16     1230.60     11.15 o 
   3  -7   4     1247.84     1332.23    119.37 o 
   4  -7   4       43.47       87.15     23.78 o 
   5  -7   4      539.24      525.56     23.71 o 
   6  -7   4      336.24      359.08     79.99 o 
   7  -7   4      106.40      113.52     40.73 o 
   8  -7   4        0.17        0.00     11.56 o 
   9  -7   4      208.82      210.62     63.98 o 
 -11  -6   4      550.41      471.05     10.61 o 
 -10  -6   4      253.27      250.03     23.27 o 
  -9  -6   4      621.18      585.88     22.71 o 
  -8  -6   4      216.97      246.83     28.88 o 
  -7  -6   4      150.66      160.01     27.81 o 
  -6  -6   4      755.69      857.60     64.37 o 
  -5  -6   4       83.12       84.39     10.75 o 
  -4  -6   4      400.72      430.82     30.10 o 
  -3  -6   4      860.61      854.95     17.81 o 
  -2  -6   4     1178.31     1268.51     58.36 o 
  -1  -6   4      159.61      191.97     17.17 o 
   0  -6   4     1179.78     1158.41     79.06 o 
   1  -6   4      808.64      992.49     84.00 o 
   2  -6   4      117.98      164.39     36.67 o 
   3  -6   4     2170.55     2305.61     41.42 o 
   4  -6   4     2520.03     2678.80     85.19 o 
   5  -6   4      604.66      570.46     42.69 o 
   6  -6   4       85.48      170.61     30.07 o 
   7  -6   4        0.52        1.18     74.89 o 
   8  -6   4        0.46       85.47     74.41 o 
   9  -6   4       92.37       91.91     58.95 o 
  10  -6   4      127.13      128.12     57.09 o 
 -11  -5   4      468.40      421.70     12.03 o 
 -10  -5   4     1214.52     1226.83     95.83 o 
  -9  -5   4        6.87        4.27     40.27 o 
  -8  -5   4       24.31       44.11     11.29 o 
  -7  -5   4        9.16      102.14     58.15 o 
  -6  -5   4       24.90       67.85     20.45 o 
  -5  -5   4      824.74      837.61     22.73 o 
  -4  -5   4      194.78      182.21     25.56 o 
  -3  -5   4      968.84     1075.70     46.57 o 
  -2  -5   4     1402.99     1445.75     88.08 o 
  -1  -5   4      165.44      282.59     62.57 o 
   0  -5   4       11.80        9.51     21.62 o 
   1  -5   4     2677.21     2612.52     85.26 o 
   2  -5   4       16.39       29.53     29.35 o 
   3  -5   4     4314.63     4166.48     21.08 o 
   4  -5   4     2375.32     2449.97     84.72 o 
   5  -5   4     1076.32      971.22     31.14 o 
   6  -5   4      198.78      263.58     82.83 o 
   7  -5   4      640.99      736.35     67.64 o 
   8  -5   4      929.02      880.94    197.67 o 
   9  -5   4       10.97       14.70      4.53 o 
  10  -5   4       85.43      128.31     31.21 o 
 -11  -4   4      149.18      158.49     89.04 o 
 -10  -4   4       19.83       38.77     50.62 o 
  -9  -4   4       52.49       56.45     24.39 o 
  -8  -4   4     1253.81     1201.94     21.85 o 
  -7  -4   4      184.76      190.56     34.46 o 
  -6  -4   4       27.54      205.21     71.51 o 
  -5  -4   4      135.32      238.12     33.61 o 
  -4  -4   4       24.81       48.59     32.51 o 
  -3  -4   4     2838.73     2736.17     75.29 o 
  -2  -4   4     4697.16     4424.41    109.96 o 
  -1  -4   4      226.67      302.72     58.77 o 
   0  -4   4      705.33      734.36     42.16 o 
   1  -4   4     6426.91     6177.35    147.90 o 
   2  -4   4       71.44       96.00     23.87 o 
   3  -4   4      709.53      796.24     18.44 o 
   4  -4   4     2437.80     2335.89      8.71 o 
   5  -4   4       76.20      106.00     25.40 o 
   6  -4   4     2274.22     2460.46     68.57 o 
   7  -4   4      289.94      260.38     33.16 o 
   8  -4   4      241.80      215.42     20.47 o 
   9  -4   4      311.50      332.61     50.77 o 
  10  -4   4      174.70      165.38     53.30 o 
  11  -4   4      402.46      333.10     28.24 o 
 -11  -3   4      101.35      224.36     72.49 o 
 -10  -3   4      722.04      687.19     32.97 o 
  -9  -3   4      303.45      339.53     28.29 o 
  -8  -3   4      421.58      431.40     31.74 o 
  -7  -3   4      290.22      353.40     37.40 o 
  -6  -3   4      116.94      106.02     11.70 o 
  -5  -3   4      505.75      538.71     36.31 o 
  -4  -3   4     6205.29     5992.37     21.23 o 
  -3  -3   4     7242.19     6647.65     22.43 o 
  -2  -3   4       12.31       59.45     21.81 o 
  -1  -3   4     4435.63     4439.30     50.19 o 
   0  -3   4      664.34      744.68     30.70 o 
   1  -3   4       13.16      124.98     54.86 o 
   2  -3   4     1380.69     1322.62     76.09 o 
   3  -3   4     2930.26     3026.34     43.46 o 
   4  -3   4       31.11       33.63      1.37 o 
   5  -3   4      566.86      634.96     86.84 o 
   6  -3   4       18.06       19.36     50.88 o 
   7  -3   4      901.99      944.68     78.50 o 
   8  -3   4      245.27      195.16     38.00 o 
   9  -3   4      213.02      197.99     18.31 o 
  10  -3   4       14.50       24.96     28.82 o 
  11  -3   4        1.14        5.55     22.77 o 
 -11  -2   4       90.59      107.92     14.79 o 
 -10  -2   4      122.65      266.25     86.26 o 
  -9  -2   4       33.88       25.82     27.54 o 
  -8  -2   4      227.21      180.95     12.76 o 
  -7  -2   4        9.67        7.98      5.10 o 
  -6  -2   4      757.90      754.21     26.14 o 
  -5  -2   4     1949.68     2024.49     32.25 o 
  -4  -2   4     1297.92     1336.69     15.35 o 
  -3  -2   4     6822.67     6632.92     58.96 o 
  -2  -2   4      333.09      299.28     56.94 o 
  -1  -2   4     6666.48     6273.56     63.35 o 
   0  -2   4     4478.53     4420.54     90.26 o 
   1  -2   4      665.46      945.39     76.43 o 
   2  -2   4      488.37      490.06     54.37 o 
   3  -2   4     3719.08     3556.15    119.11 o 
   4  -2   4       46.42       95.54     16.93 o 
   5  -2   4     1344.32     1498.45     49.97 o 
   6  -2   4        1.69        2.04      6.48 o 
   7  -2   4      161.32      141.77     31.28 o 
   8  -2   4      538.44      609.97     93.68 o 
   9  -2   4      164.98      160.62     83.65 o 
  10  -2   4      722.68      647.01     28.31 o 
  11  -2   4       94.89      149.74     57.51 o 
 -11  -1   4        7.76        1.99     18.12 o 
 -10  -1   4      357.40      418.49     46.88 o 
  -9  -1   4      344.79      363.11     17.14 o 
  -8  -1   4        0.14        0.95     41.66 o 
  -7  -1   4     4492.22     4267.69     76.88 o 
  -6  -1   4     1047.57     1045.45      6.73 o 
  -5  -1   4     3337.55     3098.77    141.54 o 
  -4  -1   4      596.49      650.99     34.24 o 
  -3  -1   4        4.76       22.26     19.89 o 
  -2  -1   4    10384.30     9817.70    145.26 o 
  -1  -1   4       52.62       49.54     64.44 o 
   0  -1   4       75.47      131.28     30.15 o 
   1  -1   4     4443.37     4266.92    132.47 o 
   2  -1   4     6540.77     6304.00     61.87 o 
   3  -1   4        2.41      129.76     41.91 o 
   4  -1   4    13375.28    12846.48    175.75 o 
   5  -1   4       97.52      136.10     27.98 o 
   6  -1   4      678.39      777.27     69.69 o 
   7  -1   4      111.92       91.87     10.34 o 
   8  -1   4       13.61       33.15     30.75 o 
   9  -1   4        6.44       14.76     28.31 o 
  10  -1   4      370.98      388.29     61.97 o 
  11  -1   4     1113.41     1021.60     50.20 o 
 -11   0   4      135.97      187.46     88.88 o 
 -10   0   4        7.33       50.17     21.69 o 
  -9   0   4      170.73      224.54     37.28 o 
  -8   0   4      951.72      901.73     41.98 o 
  -7   0   4       37.17       53.25     60.05 o 
  -6   0   4      988.25     1175.86     47.08 o 
  -5   0   4       29.67       37.97     14.59 o 
  -4   0   4      389.80      428.08     43.44 o 
  -3   0   4     1990.59     2024.46     54.38 o 
  -2   0   4       19.16      128.61     36.49 o 
  -1   0   4      282.46      324.63     44.69 o 
   0   0   4      702.18      680.64     37.29 o 
   1   0   4    10246.76    10006.73     45.01 o 
   2   0   4      894.39      964.37     32.96 o 
   3   0   4     8234.68     8034.09    224.89 o 
   4   0   4     1223.56     1106.45    109.49 o 
   5   0   4     1558.09     1755.73     59.06 o 
   6   0   4     1702.19     1669.07     12.10 o 
   7   0   4        0.80       65.96     67.08 o 
   8   0   4      182.36      257.20     39.32 o 
   9   0   4      379.83      456.08     55.55 o 
  10   0   4      205.36      230.36     51.28 o 
  11   0   4       19.46       84.14     48.78 o 
 -11   1   4      569.67      533.51     10.99 o 
 -10   1   4      277.42      287.84     27.97 o 
  -9   1   4      159.53      154.57     67.45 o 
  -8   1   4       90.01      142.20     25.32 o 
  -7   1   4       45.62       90.06     32.27 o 
  -6   1   4        3.06       23.51     18.70 o 
  -5   1   4     1428.22     1633.33     53.32 o 
  -4   1   4     3268.16     3004.06     92.78 o 
  -3   1   4      284.56      270.76     36.02 o 
  -2   1   4     1561.58     1653.70     66.26 o 
  -1   1   4        0.52       69.04     46.99 o 
   0   1   4      261.60      232.67     47.39 o 
   1   1   4        1.53        5.98     42.79 o 
   2   1   4     2047.23     2400.00     57.49 o 
   3   1   4     5055.71     4902.46     86.08 o 
   4   1   4     2066.17     2270.03     34.81 o 
   5   1   4     5191.36     4884.53    104.03 o 
   6   1   4      319.97      312.25     35.81 o 
   7   1   4     2339.50     2388.25    122.55 o 
   8   1   4        7.87        4.74     10.54 o 
   9   1   4      174.89      182.47     50.32 o 
  10   1   4      485.68      545.52     63.57 o 
  11   1   4      364.25      338.06      5.00 o 
  12   1   4       35.11       51.07      2.03 o 
 -11   2   4      201.71      209.55     53.56 o 
 -10   2   4       96.75      131.82     45.60 o 
  -9   2   4      460.61      479.39     65.67 o 
  -8   2   4        2.03       15.53     33.70 o 
  -7   2   4       70.54       71.37     16.64 o 
  -6   2   4      392.43      460.13     44.57 o 
  -5   2   4      186.87      232.20     14.70 o 
  -4   2   4       32.45       41.53     60.91 o 
  -3   2   4       33.23       34.80     38.96 o 
  -2   2   4     7807.55     7592.48     41.24 o 
  -1   2   4     1773.85     2033.18     51.25 o 
   0   2   4      560.21      598.78     25.58 o 
   1   2   4     4060.56     4019.65     42.51 o 
   2   2   4      267.63      257.15     66.49 o 
   3   2   4      374.19      368.68     23.51 o 
   4   2   4       89.33      101.63     28.23 o 
   5   2   4       27.26       25.39     14.30 o 
   6   2   4     5007.24     4807.38     90.73 o 
   7   2   4      181.78      234.77     26.67 o 
   8   2   4     3988.13     3917.75    116.47 o 
   9   2   4       17.89       40.34     59.75 o 
  10   2   4      306.97      274.50     32.09 o 
  11   2   4        4.11       93.22     90.59 o 
  12   2   4       14.98       78.89     64.99 o 
 -11   3   4       77.26       97.05     25.20 o 
 -10   3   4      132.10      166.66     64.85 o 
  -9   3   4      508.52      459.65     30.33 o 
  -8   3   4      297.43      295.55     40.86 o 
  -7   3   4       66.65       69.26     40.84 o 
  -6   3   4      278.97      244.88     14.29 o 
  -5   3   4       49.66       53.08     13.68 o 
  -4   3   4     1173.66     1224.72     25.04 o 
  -3   3   4     9615.00     9506.56    122.32 o 
  -2   3   4       50.24       48.43      8.93 o 
  -1   3   4    11316.90    10676.21    241.12 o 
   0   3   4      135.99      257.25     49.71 o 
   1   3   4     1085.49     1147.29    165.75 o 
   2   3   4       82.86       94.55     33.17 o 
   3   3   4     6098.67     5944.72     50.89 o 
   4   3   4      330.46      427.96     56.89 o 
   5   3   4     4156.80     3925.99    189.39 o 
   6   3   4        7.74       38.58     56.68 o 
   7   3   4     2267.15     2399.21     60.15 o 
   8   3   4      606.76      671.89     81.70 o 
   9   3   4      663.98      744.83     37.22 o 
  10   3   4       29.26       34.99    115.39 o 
  11   3   4      158.11      232.75     61.00 o 
  12   3   4       54.48       70.05     24.77 o 
 -11   4   4        7.39       22.18     77.77 o 
 -10   4   4      205.10      194.13     47.09 o 
  -9   4   4      301.94      262.80     22.90 o 
  -8   4   4      579.75      544.20     31.55 o 
  -7   4   4      975.47     1053.25     51.28 o 
  -6   4   4      416.51      405.54     10.18 o 
  -5   4   4      535.76      570.47     42.42 o 
  -4   4   4     1573.93     1858.80     65.98 o 
  -3   4   4     3805.55     3661.33     95.76 o 
  -2   4   4     7305.56     6815.86    104.41 o 
  -1   4   4      221.27      234.10     24.85 o 
   0   4   4    12589.14    12727.06    106.81 o 
   1   4   4     1253.61     1272.67     34.67 o 
   2   4   4     4093.49     4099.35    106.40 o 
   3   4   4      773.18      772.48     22.57 o 
   4   4   4     5663.36     5357.56    147.28 o 
   5   4   4       94.65      162.57     43.67 o 
   6   4   4      618.69      599.27     32.05 o 
   7   4   4      207.72      275.85     36.70 o 
   8   4   4      243.69      266.48     29.61 o 
   9   4   4     1003.16      957.57     53.55 o 
  10   4   4      654.19      625.78     39.59 o 
  11   4   4      103.25      217.94    132.68 o 
  12   4   4       10.30       80.33     38.55 o 
 -11   5   4        0.16       55.03     30.20 o 
 -10   5   4        8.46       22.57     55.80 o 
  -9   5   4      487.59      695.38    151.12 o 
  -8   5   4        3.09        1.89     41.26 o 
  -7   5   4     2129.69     1995.32     47.12 o 
  -6   5   4     1616.10     1877.72     70.34 o 
  -5   5   4     8403.21     8036.57    245.70 o 
  -4   5   4     5081.82     4751.64     79.30 o 
  -3   5   4     1375.34     1389.33     50.36 o 
  -2   5   4      297.94      258.72     57.42 o 
  -1   5   4        8.98       33.55     24.29 o 
   0   5   4      331.51      308.87     24.93 o 
   1   5   4     3938.63     3926.21     69.99 o 
   2   5   4     1265.08     1187.15    117.92 o 
   3   5   4     7451.83     7492.74    106.47 o 
   4   5   4      230.46      240.60      7.61 o 
   5   5   4       31.60       28.84      4.81 o 
   6   5   4     1130.14     1134.36     31.99 o 
   7   5   4     2931.81     2965.31     41.15 o 
   8   5   4       11.30       10.89     16.41 o 
   9   5   4      690.51      663.17      8.24 o 
  10   5   4      148.06      192.14     74.54 o 
  11   5   4      423.26      451.47     56.21 o 
  12   5   4       29.29       21.62      2.97 o 
 -10   6   4       27.75       31.37     26.07 o 
  -9   6   4      336.45      315.12     23.98 o 
  -8   6   4      273.44      257.95     37.83 o 
  -7   6   4      130.68      211.82     73.91 o 
  -6   6   4      466.93      486.14     75.93 o 
  -5   6   4     1062.10     1086.44     47.04 o 
  -4   6   4     4741.78     4356.00    104.15 o 
  -3   6   4      210.24      295.30     41.32 o 
  -2   6   4     4205.66     4242.76     59.25 o 
  -1   6   4      134.77      165.50     61.39 o 
   0   6   4      260.98      271.35     13.84 o 
   1   6   4       71.09       72.24     53.83 o 
   2   6   4      682.11      711.80     16.27 o 
   3   6   4     8702.38     8102.85     26.02 o 
   4   6   4     4335.47     4199.46     42.90 o 
   5   6   4        7.40       38.56     26.26 o 
   6   6   4      246.39      243.39     74.57 o 
   7   6   4      959.42      972.61     58.30 o 
   8   6   4        0.38       14.90     14.03 o 
   9   6   4      518.73      514.92     20.42 o 
  10   6   4      504.62      596.49     58.17 o 
  11   6   4        2.39        1.89     43.52 o 
 -10   7   4        7.03       38.88     43.10 o 
  -9   7   4       14.98       34.88     46.19 o 
  -8   7   4      171.40      208.60     59.65 o 
  -7   7   4        5.74        4.24     21.69 o 
  -6   7   4      346.16      322.31     32.36 o 
  -5   7   4      278.21      265.41     28.33 o 
  -4   7   4     3238.09     2921.87    140.34 o 
  -3   7   4     2262.07     2189.53     23.76 o 
  -2   7   4     1184.72     1367.55     23.63 o 
  -1   7   4      187.81      199.99     24.35 o 
   0   7   4       46.37       38.93     69.03 o 
   1   7   4      721.92      807.61     86.81 o 
   2   7   4     1266.75     1390.83     32.48 o 
   3   7   4     2728.98     2595.97     64.61 o 
   4   7   4       92.74      100.91      9.03 o 
   5   7   4     8925.07     8702.33     54.28 o 
   6   7   4       86.14      142.19     27.97 o 
   7   7   4     6496.08     6108.14     42.62 o 
   8   7   4      293.70      282.97     26.80 o 
   9   7   4       10.22       26.14     21.67 o 
  10   7   4      527.71      584.42     68.25 o 
  11   7   4       16.84       17.24     36.21 o 
 -10   8   4        6.62        4.73     45.80 o 
  -9   8   4      202.60      181.01     38.64 o 
  -8   8   4       24.50       51.89     65.05 o 
  -7   8   4       20.30       16.08     28.25 o 
  -6   8   4      567.97      523.04     58.39 o 
  -5   8   4       27.70       97.34     57.69 o 
  -4   8   4       60.96       68.19     21.04 o 
  -3   8   4      338.20      313.02     56.22 o 
  -2   8   4     3467.74     3226.65     18.66 o 
  -1   8   4     1852.51     2019.67     98.36 o 
   0   8   4     1787.37     1792.05     58.03 o 
   1   8   4      783.87      938.10    133.09 o 
   2   8   4     4852.15     4869.65    102.32 o 
   3   8   4     4550.34     4548.29     55.51 o 
   4   8   4      261.07      463.07     87.01 o 
   5   8   4     1060.14     1096.81     61.76 o 
   6   8   4     1670.27     1445.67     13.74 o 
   7   8   4      163.83      201.67     38.64 o 
   8   8   4     2337.31     2227.29    100.36 o 
   9   8   4       10.96       26.14     24.12 o 
  10   8   4        0.93        8.09     50.39 o 
  11   8   4       15.28       12.84     58.70 o 
  -9   9   4        3.40        1.89    118.36 o 
  -8   9   4      429.30      347.11      3.51 o 
  -7   9   4      597.05      519.24     23.37 o 
  -6   9   4       91.32       99.58     41.21 o 
  -5   9   4      486.85      520.59     52.56 o 
  -4   9   4     1393.89     1562.32     73.64 o 
  -3   9   4      113.68       96.66     34.00 o 
  -2   9   4      440.63      425.77     23.02 o 
  -1   9   4     7441.68     6752.33     83.64 o 
   0   9   4        0.05        3.16      5.40 o 
   1   9   4    12536.68    11511.63    228.07 o 
   2   9   4     3605.20     3379.71     50.06 o 
   3   9   4      609.93      610.45     15.22 o 
   4   9   4     2209.83     2123.39     35.94 o 
   5   9   4      428.69      502.80     57.66 o 
   6   9   4      148.09      202.43     47.88 o 
   7   9   4       55.31       80.00     43.06 o 
   8   9   4        5.44       35.98     24.76 o 
   9   9   4       80.83       80.09     20.39 o 
  10   9   4      940.50     1042.82     99.07 o 
  11   9   4       36.67       36.40     51.11 o 
  -9  10   4       13.36       35.67     15.13 o 
  -8  10   4      147.15      234.83     81.61 o 
  -7  10   4       18.53       19.86     95.25 o 
  -6  10   4     1805.91     1636.76     17.02 o 
  -5  10   4      969.61      982.68     54.18 o 
  -4  10   4        2.62        4.73     36.62 o 
  -3  10   4     1083.12     1037.50    211.38 o 
  -2  10   4      424.80      403.53      6.42 o 
  -1  10   4     2568.02     2521.88     65.77 o 
   0  10   4     1313.38     1188.72    118.97 o 
   1  10   4      451.90      419.67     51.48 o 
   2  10   4      644.95      780.61     54.86 o 
   3  10   4     1322.65     1274.54     71.14 o 
   4  10   4       11.70       22.55     15.47 o 
   5  10   4       10.87       25.00     10.13 o 
   6  10   4      248.22      262.44     26.85 o 
   7  10   4       63.47      101.48     30.11 o 
   8  10   4       11.86       27.01      5.60 o 
   9  10   4      879.62      870.49     34.97 o 
  10  10   4       18.81       47.45      4.37 o 
  -8  11   4      176.85      129.57     42.97 o 
  -7  11   4      233.03      205.24     35.67 o 
  -6  11   4      217.44      249.96    129.44 o 
  -5  11   4     1073.58     1351.94    112.95 o 
  -4  11   4        3.29        1.89     39.86 o 
  -3  11   4      221.59      302.36     64.70 o 
  -2  11   4      127.05      148.88     38.76 o 
  -1  11   4       24.70       36.27     54.44 o 
   0  11   4      105.45      106.89      8.78 o 
   1  11   4       11.25        7.58     11.55 o 
   2  11   4      795.29      719.75     61.87 o 
   3  11   4       60.54       79.82     65.77 o 
   4  11   4     1391.99     1241.53    126.47 o 
   5  11   4      507.99      561.93     45.76 o 
   6  11   4       14.83       74.68     77.63 o 
   7  11   4      226.23      250.59     35.37 o 
   8  11   4       38.43      122.19     47.32 o 
   9  11   4       38.31      270.37    116.27 o 
  10  11   4       49.49      200.45    154.64 o 
  -8  12   4       19.81       12.30     32.70 o 
  -7  12   4       43.72       32.16     59.72 o 
  -6  12   4      210.56      354.00    129.71 o 
  -5  12   4      368.04      430.07     74.45 o 
  -4  12   4      436.56      408.18     41.48 o 
  -3  12   4      485.26      531.67    101.20 o 
  -2  12   4      250.60      273.93      8.27 o 
  -1  12   4       88.48      144.65     25.12 o 
   0  12   4      189.58      213.91     59.02 o 
   1  12   4       33.73       38.37     43.62 o 
   2  12   4        0.43       23.13     52.42 o 
   3  12   4       44.40       38.93     27.95 o 
   4  12   4      448.51      502.22     93.23 o 
   5  12   4       14.39       70.18     32.56 o 
   6  12   4     1148.45     1350.96     61.11 o 
   7  12   4      211.81      248.84     15.51 o 
   8  12   4       58.49      115.14     32.21 o 
   9  12   4      497.05      747.47    130.92 o 
  -7  13   4       16.68       23.64    128.22 o 
  -6  13   4       11.77       15.94      1.89 o 
  -5  13   4        1.76       47.70     79.99 o 
  -4  13   4      281.72      240.77     96.07 o 
  -3  13   4      165.91      190.78     34.72 o 
  -2  13   4       20.17       17.59      6.79 o 
  -1  13   4       50.23       53.81     81.24 o 
   0  13   4        7.93       30.94     66.21 o 
   1  13   4      132.36      139.00     71.10 o 
   2  13   4      498.15      462.85     36.04 o 
   3  13   4     1189.07     1101.04     38.24 o 
   4  13   4      117.31      153.39     68.25 o 
   5  13   4     1145.34     1211.86    127.34 o 
   6  13   4       24.14       63.98     15.00 o 
   7  13   4      383.93      404.43     57.88 o 
   8  13   4       17.59      125.94     75.53 o 
   9  13   4      242.86      268.98     12.77 o 
  -6  14   4       98.02       87.96     85.39 o 
  -5  14   4        5.39        3.65     73.23 o 
  -4  14   4      193.35      173.08     17.43 o 
  -3  14   4       28.72       35.26      4.86 o 
  -2  14   4      243.02      299.41     79.18 o 
  -1  14   4       88.69      186.73     63.10 o 
   0  14   4       55.36      110.79     44.72 o 
   1  14   4      109.76      119.03      3.92 o 
   2  14   4      275.09      325.50     59.25 o 
   3  14   4      203.75      209.25     16.43 o 
   4  14   4      328.12      328.26    212.26 o 
   5  14   4      120.55      169.03     85.05 o 
   6  14   4      673.75      643.05     35.32 o 
   7  14   4       38.31      158.10     72.02 o 
   8  14   4       60.90      181.69    139.37 o 
  -5  15   4        1.92        1.89     94.17 o 
  -4  15   4      288.81      337.11     74.99 o 
  -3  15   4      329.82      296.03      1.62 o 
  -2  15   4       82.74       88.36     47.29 o 
  -1  15   4      424.90      371.69     18.49 o 
   0  15   4       30.33       59.37     36.67 o 
   1  15   4      229.44      187.54     12.89 o 
   2  15   4      136.08      219.84     41.02 o 
   3  15   4      208.01      250.26     51.04 o 
   4  15   4      141.56      228.79     82.78 o 
   5  15   4        0.85       10.28     21.69 o 
   6  15   4       11.19      160.00     83.02 o 
   7  15   4       28.70      158.19     58.77 o 
  -4  16   4       18.64       14.19     40.80 o 
  -3  16   4      122.08      153.76     37.83 o 
  -2  16   4       43.66       35.94     45.80 o 
  -1  16   4      105.95       91.74     92.69 o 
   0  16   4        0.77       63.34     53.91 o 
   1  16   4      113.31      210.21     40.12 o 
   2  16   4      256.41      352.13     64.02 o 
   3  16   4      625.63      534.64     45.93 o 
   4  16   4       13.59      159.74    104.10 o 
   5  16   4       96.22      124.19     98.63 o 
   6  16   4        0.73      246.49    147.68 o 
  -2  17   4        5.69       22.83     54.72 o 
  -1  17   4       38.41       25.00      7.84 o 
   0  17   4        0.12       61.71    252.39 o 
   1  17   4       12.08      180.07     96.74 o 
   2  17   4       38.87      122.01     92.42 o 
   3  17   4      121.68      323.84    151.73 o 
   4  17   4      720.88      899.31     83.50 o 
  -4 -14   5      190.35      201.02     62.20 o 
  -3 -14   5       26.26       68.02     73.61 o 
  -2 -14   5        1.39       46.39     70.39 o 
  -1 -14   5      582.28      523.39     51.55 o 
   0 -14   5       48.86       68.50     43.78 o 
   1 -14   5      536.27      500.73     41.21 o 
   2 -14   5       10.94       30.67      5.54 o 
  -6 -13   5      486.71      571.26    200.51 o 
  -5 -13   5       19.28       23.65     81.41 o 
  -4 -13   5       66.15       79.20     36.75 o 
  -3 -13   5      130.88      114.09     35.33 o 
  -2 -13   5        0.37       16.85     56.07 o 
  -1 -13   5        3.49        4.91      4.18 o 
   0 -13   5       16.31       55.40     66.75 o 
   1 -13   5      201.74      327.51    120.25 o 
   2 -13   5      549.17      531.81     69.58 o 
   3 -13   5       10.70      128.36     54.32 o 
   4 -13   5       24.23       19.86    113.63 o 
  -7 -12   5      249.27      264.96     27.01 o 
  -6 -12   5      133.13      162.54     42.93 o 
  -5 -12   5     1014.42      902.50    103.16 o 
  -4 -12   5      655.19      597.74     46.81 o 
  -3 -12   5      197.76      269.64     40.41 o 
  -2 -12   5       31.97       29.45     52.90 o 
  -1 -12   5       54.57       80.41     33.78 o 
   0 -12   5       15.90       23.66     25.76 o 
   1 -12   5        9.54       36.89    133.22 o 
   2 -12   5      194.34      176.86      5.27 o 
   3 -12   5      568.39      613.28     72.29 o 
   4 -12   5       26.18       20.81      2.57 o 
   5 -12   5      311.55      265.23     19.19 o 
  -8 -11   5       24.42       49.72     26.30 o 
  -7 -11   5        1.84        0.17     17.52 o 
  -6 -11   5       62.45      116.53     46.57 o 
  -5 -11   5     1123.70     1174.81     95.73 o 
  -4 -11   5       84.73      130.68     47.76 o 
  -3 -11   5     1089.78      991.53    175.08 o 
  -2 -11   5      296.64      280.93     49.24 o 
  -1 -11   5      543.61      642.84     72.71 o 
   0 -11   5     1492.27     1372.87    156.82 o 
   1 -11   5      341.90      324.27     16.85 o 
   2 -11   5       20.45       35.67     31.28 o 
   3 -11   5        0.19       10.67     36.88 o 
   4 -11   5      806.62      769.72     63.17 o 
   5 -11   5        2.59       49.02     86.13 o 
   6 -11   5      422.09      444.52     56.88 o 
  -9 -10   5       14.65       31.13     49.25 o 
  -8 -10   5       41.22       53.56     17.27 o 
  -7 -10   5       49.87      122.13     41.05 o 
  -6 -10   5       59.09       51.15      4.64 o 
  -5 -10   5      218.73      245.77     41.02 o 
  -4 -10   5     1076.94      980.54     21.52 o 
  -3 -10   5      421.48      379.94     34.03 o 
  -2 -10   5      423.85      507.17     61.08 o 
  -1 -10   5      460.15      437.15     41.27 o 
   0 -10   5      417.54      398.13     22.30 o 
   1 -10   5       42.08       90.14     28.30 o 
   2 -10   5      356.56      356.63     21.62 o 
   3 -10   5        0.55      140.51     61.80 o 
   4 -10   5      323.51      306.61     25.60 o 
   5 -10   5     1321.60     1185.11     39.25 o 
   6 -10   5       24.89       33.30     49.32 o 
   7 -10   5      739.00      748.61     26.17 o 
  -9  -9   5      193.45      202.84     35.88 o 
  -8  -9   5       50.55       48.39     24.29 o 
  -7  -9   5       22.32       65.22     36.42 o 
  -6  -9   5        2.81       13.28     20.65 o 
  -5  -9   5      189.52      171.55     21.24 o 
  -4  -9   5        1.65       20.53     29.55 o 
  -3  -9   5       88.04       95.24     19.28 o 
  -2  -9   5      664.13      739.05     79.71 o 
  -1  -9   5      428.20      471.84     37.12 o 
   0  -9   5     6891.37     6245.75     41.48 o 
   1  -9   5      244.55      280.23     17.99 o 
   2  -9   5       17.01      105.10     82.36 o 
   3  -9   5      390.91      342.85     63.10 o 
   4  -9   5        5.83       42.48     32.70 o 
   5  -9   5      475.70      451.74     39.86 o 
   6  -9   5      540.42      597.54     50.94 o 
   7  -9   5       24.33       22.83     38.24 o 
   8  -9   5       64.40       44.52     74.47 o 
 -10  -8   5        0.09        1.74     13.28 o 
  -9  -8   5      450.26      414.46     18.55 o 
  -8  -8   5       53.65      100.28     56.37 o 
  -7  -8   5     1146.29     1128.61     92.35 o 
  -6  -8   5      490.06      484.94     34.26 o 
  -5  -8   5      572.30      594.57     35.52 o 
  -4  -8   5      822.36      972.28     53.63 o 
  -3  -8   5      661.80      637.09     74.07 o 
  -2  -8   5       47.48       66.49     24.04 o 
  -1  -8   5     2548.46     2406.01     23.83 o 
   0  -8   5      543.94      600.81     61.12 o 
   1  -8   5     4194.57     4007.53     80.21 o 
   2  -8   5      399.94      492.71     59.22 o 
   3  -8   5      244.37      290.42     28.64 o 
   4  -8   5      585.31      635.64     48.67 o 
   5  -8   5      373.00      357.68     38.91 o 
   6  -8   5      175.72      196.18     86.74 o 
   7  -8   5        2.77       15.34     32.63 o 
   8  -8   5        3.24       28.62     39.99 o 
   9  -8   5      187.18      248.72     35.51 o 
 -10  -7   5        2.41        3.65     33.34 o 
  -9  -7   5      107.12      104.42     28.13 o 
  -8  -7   5     1556.58     1519.28     39.15 o 
  -7  -7   5       19.68       26.54     11.15 o 
  -6  -7   5      609.13      633.28     27.58 o 
  -5  -7   5     1206.31     1285.37     48.13 o 
  -4  -7   5     1470.67     1758.25    107.00 o 
  -3  -7   5      107.51      156.60     33.40 o 
  -2  -7   5      358.96      393.50     18.84 o 
  -1  -7   5      378.92      408.79     53.93 o 
   0  -7   5      258.93      315.40     40.53 o 
   1  -7   5      654.58      663.35     44.19 o 
   2  -7   5      345.96      337.42     13.98 o 
   3  -7   5      654.26      606.14     45.34 o 
   4  -7   5       56.26       46.48     60.49 o 
   5  -7   5      253.87      269.01     22.70 o 
   6  -7   5      141.92      108.64      9.41 o 
   7  -7   5        2.84       19.08     39.27 o 
   8  -7   5       74.31       74.46     17.31 o 
   9  -7   5        0.20       32.01     85.71 o 
 -10  -6   5      107.28      133.46     40.79 o 
  -9  -6   5      128.59      140.30     39.09 o 
  -8  -6   5     1238.47     1254.39     41.08 o 
  -7  -6   5      423.79      563.64     49.41 o 
  -6  -6   5     1135.98     1251.14     78.18 o 
  -5  -6   5      564.25      681.53     86.85 o 
  -4  -6   5        3.64       13.28     39.16 o 
  -3  -6   5     1895.22     1971.90     83.32 o 
  -2  -6   5       43.49      114.48     26.36 o 
  -1  -6   5      419.44      422.91     10.89 o 
   0  -6   5      202.13      209.01     51.72 o 
   1  -6   5       15.02       26.82      9.48 o 
   2  -6   5     1547.26     1712.49     55.53 o 
   3  -6   5     1315.06     1249.38     42.96 o 
   4  -6   5        2.34       41.75     72.83 o 
   5  -6   5      545.99      513.61     90.19 o 
   6  -6   5        0.80       11.42     56.27 o 
   7  -6   5       19.72       62.69     59.38 o 
   8  -6   5      700.73      835.14    199.83 o 
   9  -6   5       62.01       67.15     49.41 o 
  10  -6   5       14.65       64.99     58.37 o 
 -11  -5   5       67.40       89.58     18.11 o 
 -10  -5   5      120.12      166.40     25.14 o 
  -9  -5   5       63.17       98.87     45.09 o 
  -8  -5   5       45.19      120.53     30.38 o 
  -7  -5   5        7.11       47.83     42.99 o 
  -6  -5   5      694.86      695.87     35.89 o 
  -5  -5   5      392.26      410.69      5.02 o 
  -4  -5   5      741.08      829.70     53.40 o 
  -3  -5   5     1257.91     1389.87     57.08 o 
  -2  -5   5       69.96      116.39     35.24 o 
  -1  -5   5     1114.09     1043.21     42.52 o 
   0  -5   5      510.22      627.05     72.10 o 
   1  -5   5     2459.13     2751.27     65.40 o 
   2  -5   5       87.62      114.68     24.98 o 
   3  -5   5       51.16       81.48     17.09 o 
   4  -5   5     3066.45     2827.43    164.23 o 
   5  -5   5      244.34      209.84     26.21 o 
   6  -5   5      333.19      362.93     60.53 o 
   7  -5   5       24.61       29.83     30.69 o 
   8  -5   5      546.26      604.36     65.35 o 
   9  -5   5      465.58      414.41     10.70 o 
  10  -5   5       28.36       38.20     41.31 o 
 -11  -4   5       47.59       54.47     11.89 o 
 -10  -4   5      260.74      252.80     62.83 o 
  -9  -4   5       90.95       95.18     56.90 o 
  -8  -4   5      365.79      382.76     35.54 o 
  -7  -4   5      182.84      278.55     44.97 o 
  -6  -4   5      470.00      476.92     24.08 o 
  -5  -4   5      143.28      127.64      9.79 o 
  -4  -4   5      210.19      275.24     32.96 o 
  -3  -4   5      957.76      943.02     14.60 o 
  -2  -4   5      543.51      531.81     54.20 o 
  -1  -4   5    12367.48    12091.80     13.26 o 
   0  -4   5       59.74       91.36     20.25 o 
   1  -4   5    11063.61    10877.33    269.03 o 
   2  -4   5     6872.35     6361.69    116.65 o 
   3  -4   5     1804.15     1961.72     60.51 o 
   4  -4   5       12.41       11.62     52.36 o 
   5  -4   5     1640.12     1809.43    141.13 o 
   6  -4   5       12.81       84.64     68.14 o 
   7  -4   5     2262.74     2323.34     47.76 o 
   8  -4   5        3.34       35.57     39.66 o 
   9  -4   5       38.41      108.08     31.08 o 
  10  -4   5        5.15        5.08     13.36 o 
 -11  -3   5       68.57      117.14     49.11 o 
 -10  -3   5       39.00      122.59     86.14 o 
  -9  -3   5      192.53      184.82      7.19 o 
  -8  -3   5      219.21      243.12     42.14 o 
  -7  -3   5       60.57       67.62     16.03 o 
  -6  -3   5      907.05      999.46    145.47 o 
  -5  -3   5     1951.34     1961.65     39.54 o 
  -4  -3   5        4.30        9.78     14.34 o 
  -3  -3   5     1845.62     1823.49    106.30 o 
  -2  -3   5    13983.76    13180.29    420.47 o 
  -1  -3   5      226.22      203.94     37.11 o 
   0  -3   5     3277.23     3168.75     67.21 o 
   1  -3   5     2518.45     2510.90     42.48 o 
   2  -3   5     2021.17     2300.14     64.67 o 
   3  -3   5     3818.63     3665.44    172.24 o 
   4  -3   5       87.26      117.87     50.92 o 
   5  -3   5       19.45       16.35     64.05 o 
   6  -3   5      903.93     1003.99     75.87 o 
   7  -3   5      629.42      617.70     30.94 o 
   8  -3   5      434.45      506.90     51.91 o 
   9  -3   5      185.26      202.85     58.98 o 
  10  -3   5      117.74      168.35     36.01 o 
  11  -3   5        8.53       56.54     26.28 o 
 -11  -2   5       29.98       62.91     47.09 o 
 -10  -2   5      124.43      186.18     56.94 o 
  -9  -2   5      630.19      594.05     32.72 o 
  -8  -2   5       59.47       58.17     17.90 o 
  -7  -2   5     1018.29      909.48     34.87 o 
  -6  -2   5      710.77      755.82     46.34 o 
  -5  -2   5     5264.15     5050.42     82.45 o 
  -4  -2   5     2462.36     2532.68     61.15 o 
  -3  -2   5      695.66      782.28     33.66 o 
  -2  -2   5    10581.32    10479.55     68.94 o 
  -1  -2   5     2873.55     2918.97     82.36 o 
   0  -2   5      677.58      751.70     41.20 o 
   1  -2   5     3165.49     3271.37    122.45 o 
   2  -2   5     3359.06     3039.04     57.67 o 
   3  -2   5     2099.90     2269.20     56.57 o 
   4  -2   5      555.50      576.18     78.93 o 
   5  -2   5      119.06      108.11     64.48 o 
   6  -2   5       71.50      106.24     20.67 o 
   7  -2   5      244.58      259.71     31.08 o 
   8  -2   5       69.26      107.59     38.91 o 
   9  -2   5       64.90       57.36     46.76 o 
  10  -2   5      230.54      284.10     23.59 o 
  11  -2   5      350.12      348.17     67.92 o 
 -11  -1   5       67.82       70.02     12.84 o 
 -10  -1   5       49.00       53.57     58.63 o 
  -9  -1   5     1222.48     1193.99     43.03 o 
  -8  -1   5       93.48       95.13     60.12 o 
  -7  -1   5      463.02      472.15     22.70 o 
  -6  -1   5     3357.06     3232.34     60.28 o 
  -5  -1   5      821.47      774.67     84.57 o 
  -4  -1   5       13.56       27.11     45.86 o 
  -3  -1   5      553.93      763.44     43.55 o 
  -2  -1   5      365.17      363.02     31.49 o 
  -1  -1   5     4290.21     4158.15     41.31 o 
   0  -1   5      677.78      632.84     22.59 o 
   1  -1   5     1168.22     1283.28     85.42 o 
   2  -1   5     1472.86     1807.94     59.21 o 
   3  -1   5    20749.42    20030.54     85.83 o 
   4  -1   5     1128.61     1227.48     96.69 o 
   5  -1   5     5491.12     5125.58     24.31 o 
   6  -1   5        4.94       52.82     18.12 o 
   7  -1   5       33.41       35.28     40.19 o 
   8  -1   5       53.80       81.08     45.74 o 
   9  -1   5       56.85       76.76     60.25 o 
  10  -1   5      343.88      300.42     25.81 o 
  11  -1   5       86.90      151.72     47.97 o 
 -11   0   5      237.94      258.83     67.05 o 
 -10   0   5      227.68      244.76     31.01 o 
  -9   0   5      239.66      243.44     16.66 o 
  -8   0   5       79.70       89.40     46.27 o 
  -7   0   5     1413.87     1508.42    148.69 o 
  -6   0   5        0.70       72.97     64.33 o 
  -5   0   5     2153.61     1976.20    116.39 o 
  -4   0   5     6670.95     6496.37    113.50 o 
  -3   0   5      843.12      827.34      8.44 o 
  -2   0   5       21.86       43.27     34.85 o 
  -1   0   5     3403.06     3593.05     48.86 o 
   0   0   5      156.43      254.10     83.04 o 
   1   0   5      607.99      853.74     75.73 o 
   2   0   5     2055.90     2239.23     64.71 o 
   3   0   5     2039.15     1942.32     64.63 o 
   4   0   5    10751.70    10213.38    322.25 o 
   5   0   5     2079.39     1957.27     35.09 o 
   6   0   5        5.17        9.64     14.18 o 
   7   0   5      544.07      570.37     37.25 o 
   8   0   5       13.50       25.66     35.01 o 
   9   0   5        3.17        9.05     17.02 o 
  10   0   5      329.17      342.21     79.45 o 
  11   0   5      424.14      347.55      7.50 o 
 -11   1   5       31.16       30.47      9.28 o 
 -10   1   5      683.94      620.23     27.63 o 
  -9   1   5      150.03      167.19     45.94 o 
  -8   1   5      443.06      436.84     13.47 o 
  -7   1   5       31.70       89.96     23.83 o 
  -6   1   5       16.88       33.34     31.15 o 
  -5   1   5      399.30      400.34     34.12 o 
  -4   1   5      657.34      646.77     25.29 o 
  -3   1   5     3420.45     3374.33     26.00 o 
  -2   1   5       37.14      169.29     50.05 o 
  -1   1   5      823.15     1021.50     84.70 o 
   0   1   5      543.66      527.76      7.90 o 
   1   1   5      681.71      909.02     86.28 o 
   2   1   5     9658.04     9607.52    154.27 o 
   3   1   5      539.78      562.05     18.57 o 
   4   1   5     2768.32     3019.84     65.75 o 
   5   1   5      130.52      173.42     60.48 o 
   6   1   5     6684.39     6206.33     85.82 o 
   7   1   5       96.44      102.13     75.04 o 
   8   1   5     1275.58     1307.55    226.99 o 
   9   1   5       12.14       25.57     72.34 o 
  10   1   5       84.52       77.78     34.90 o 
  11   1   5      201.57      301.81     65.35 o 
 -11   2   5      779.07      741.98     15.57 o 
 -10   2   5      340.04      318.66     30.08 o 
  -9   2   5        1.95       56.19     58.01 o 
  -8   2   5      178.75      249.23     73.84 o 
  -7   2   5      219.31      259.11     19.10 o 
  -6   2   5       66.69       84.43     10.33 o 
  -5   2   5        3.14        5.98     16.84 o 
  -4   2   5      181.23      261.76     34.76 o 
  -3   2   5     5792.36     5616.17     34.69 o 
  -2   2   5      199.50      211.14     13.96 o 
  -1   2   5    19518.24    18596.49    190.37 o 
   0   2   5      297.20      343.62     44.21 o 
   1   2   5     9232.95     9338.41    325.64 o 
   2   2   5     4895.57     4809.36     83.69 o 
   3   2   5     3337.96     3263.78     37.24 o 
   4   2   5     2214.99     2209.72    112.05 o 
   5   2   5     8343.64     7806.30     89.78 o 
   6   2   5      223.54      197.26     46.59 o 
   7   2   5     3442.84     3396.13     53.49 o 
   8   2   5      516.16      543.56     78.64 o 
   9   2   5      355.65      342.20     17.80 o 
  10   2   5       20.53       19.29     51.61 o 
  11   2   5       26.23      103.13     71.26 o 
  12   2   5       47.69       51.12     27.77 o 
 -11   3   5        0.89       78.76     53.44 o 
 -10   3   5      117.37      116.13     57.53 o 
  -9   3   5      476.16      511.81     40.48 o 
  -8   3   5      711.63      779.63     46.52 o 
  -7   3   5       26.19       31.33      8.25 o 
  -6   3   5      539.51      623.67     37.77 o 
  -5   3   5      331.88      293.30     31.03 o 
  -4   3   5      229.45      250.34     33.31 o 
  -3   3   5     1283.56     1340.33     37.50 o 
  -2   3   5     5340.37     5101.52     99.80 o 
  -1   3   5      517.97      733.54     59.24 o 
   0   3   5    10795.90    10264.30    122.87 o 
   1   3   5      806.45      783.19     13.07 o 
   2   3   5     2748.56     2873.64     58.52 o 
   3   3   5      797.94      824.30     36.95 o 
   4   3   5      292.31      280.31     36.13 o 
   5   3   5      643.11      708.30     50.93 o 
   6   3   5      295.03      344.06     18.52 o 
   7   3   5     1405.27     1393.97    102.15 o 
   8   3   5     1897.99     2120.11     71.04 o 
   9   3   5     1097.21     1382.75    121.20 o 
  10   3   5      151.37      189.38     48.44 o 
  11   3   5        3.21        4.67     22.52 o 
  12   3   5        3.88       32.79     22.20 o 
 -11   4   5        1.39       20.87     23.70 o 
 -10   4   5       43.16       78.88     46.55 o 
  -9   4   5      808.58     1000.02    193.55 o 
  -8   4   5      352.95      349.63     21.80 o 
  -7   4   5     2668.00     2444.14     14.12 o 
  -6   4   5       60.00       57.68      5.80 o 
  -5   4   5      643.01      712.66     69.32 o 
  -4   4   5       36.25       47.10     21.24 o 
  -3   4   5     4328.60     4209.12     53.39 o 
  -2   4   5     4068.60     4015.90    102.98 o 
  -1   4   5      236.18      239.55     35.27 o 
   0   4   5      182.01      248.33     22.55 o 
   1   4   5     8346.26     7917.41    106.87 o 
   2   4   5     2082.92     2076.76    191.76 o 
   3   4   5     6151.98     5705.08     45.14 o 
   4   4   5       19.98       16.69      8.31 o 
   5   4   5      367.19      373.08     21.39 o 
   6   4   5       92.53       92.08     19.89 o 
   7   4   5      175.57      269.63     61.44 o 
   8   4   5      137.94      158.96     42.02 o 
   9   4   5      454.26      521.49     67.69 o 
  10   4   5      228.95      223.59     52.69 o 
  11   4   5      708.56      727.66     58.09 o 
  12   4   5        4.72        5.67     63.37 o 
 -11   5   5      272.29      323.55     76.48 o 
 -10   5   5        2.27       33.60     17.90 o 
  -9   5   5       99.87      128.40     35.47 o 
  -8   5   5      288.08      235.39     18.65 o 
  -7   5   5        2.96       24.46     45.67 o 
  -6   5   5     2044.03     1990.34     60.35 o 
  -5   5   5      433.29      452.09     27.34 o 
  -4   5   5      616.70      668.95     73.25 o 
  -3   5   5      426.29      414.84     22.98 o 
  -2   5   5      272.02      341.36     53.25 o 
  -1   5   5       30.36      159.80     38.70 o 
   0   5   5     9168.70     8791.63     44.68 o 
   1   5   5     1500.60     1378.87     40.09 o 
   2   5   5     1409.78     1367.87     21.85 o 
   3   5   5     6131.18     5919.10     46.80 o 
   4   5   5      802.54      886.93     37.44 o 
   5   5   5      115.63      124.34     17.33 o 
   6   5   5      404.93      375.52     23.68 o 
   7   5   5      914.45     1022.76     47.02 o 
   8   5   5      360.69      391.89     10.49 o 
   9   5   5      925.88      863.72     25.48 o 
  10   5   5      878.30      976.79     90.26 o 
  11   5   5        3.68        0.95     55.28 o 
 -10   6   5      164.85      145.62     65.94 o 
  -9   6   5       40.56       79.38     24.19 o 
  -8   6   5        0.42       74.11     49.89 o 
  -7   6   5       94.42       98.18     60.67 o 
  -6   6   5       96.42      159.98     75.12 o 
  -5   6   5       82.24      132.76     34.70 o 
  -4   6   5     1316.44     1443.20     28.03 o 
  -3   6   5      896.11      951.96     24.53 o 
  -2   6   5     4192.64     4030.13     45.39 o 
  -1   6   5     2212.69     2312.16    111.06 o 
   0   6   5       99.49      115.62     20.13 o 
   1   6   5    10394.21    10000.89    261.04 o 
   2   6   5     1999.42     1986.40     96.06 o 
   3   6   5     2689.08     2569.22    106.48 o 
   4   6   5     1712.80     1781.73     34.74 o 
   5   6   5     7435.36     6944.03     42.64 o 
   6   6   5       10.32       51.84     24.42 o 
   7   6   5     1599.96     1493.30     47.41 o 
   8   6   5     1047.64     1123.16     40.22 o 
   9   6   5      131.46      209.17     83.15 o 
  10   6   5      443.38      432.72     24.02 o 
  11   6   5      111.05      134.11     36.14 o 
 -10   7   5       25.07       52.42     19.10 o 
  -9   7   5       20.90       27.32     16.98 o 
  -8   7   5      264.65      231.57     65.14 o 
  -7   7   5      297.64      343.61     66.61 o 
  -6   7   5      695.39      671.92     22.10 o 
  -5   7   5       83.70       83.52     76.13 o 
  -4   7   5      848.15      868.00     56.11 o 
  -3   7   5     1671.13     1638.43     42.82 o 
  -2   7   5      797.74     1079.98     44.14 o 
  -1   7   5      194.62      273.81     39.49 o 
   0   7   5     1827.38     2199.60     81.41 o 
   1   7   5      463.04      435.67     19.53 o 
   2   7   5     1850.30     1726.81     69.57 o 
   3   7   5     4811.07     4724.71     95.40 o 
   4   7   5     7132.77     6772.33     20.18 o 
   5   7   5      768.21      903.91     95.29 o 
   6   7   5     4371.90     4108.26     29.71 o 
   7   7   5      116.41      123.13     26.07 o 
   8   7   5     1549.22     1394.78    153.98 o 
   9   7   5       48.03       96.74     29.71 o 
  10   7   5      209.02      199.86     21.55 o 
  11   7   5       62.17       71.53     29.12 o 
 -10   8   5      144.38      104.98     76.34 o 
  -9   8   5      129.72      110.66     16.35 o 
  -8   8   5       11.39       10.81     54.91 o 
  -7   8   5      114.83      116.93     11.77 o 
  -6   8   5        4.36       21.25     20.28 o 
  -5   8   5      391.85      390.47     36.48 o 
  -4   8   5      280.64      384.84     58.77 o 
  -3   8   5      330.71      317.48     12.01 o 
  -2   8   5       24.73       26.55      4.16 o 
  -1   8   5    11435.55    10872.78    179.84 o 
   0   8   5      108.44      148.17     37.77 o 
   1   8   5     8318.78     7737.25     59.04 o 
   2   8   5      915.62      836.22     25.00 o 
   3   8   5     2055.35     1989.21     27.05 o 
   4   8   5     3372.35     3035.01    162.75 o 
   5   8   5        4.53       15.49     10.46 o 
   6   8   5      398.23      391.67     39.07 o 
   7   8   5       93.73      119.29     17.73 o 
   8   8   5      116.46      164.83     21.46 o 
   9   8   5      312.15      506.80     36.88 o 
  10   8   5        7.92        6.81     82.35 o 
  11   8   5       59.87       88.53     29.57 o 
  -9   9   5        3.28        1.89     43.78 o 
  -8   9   5      674.20      596.39     28.10 o 
  -7   9   5       43.06       43.51     15.00 o 
  -6   9   5      796.50      647.87    121.47 o 
  -5   9   5       26.79       15.13     17.02 o 
  -4   9   5      260.77      267.09      7.63 o 
  -3   9   5     3293.96     3010.09     60.94 o 
  -2   9   5      110.46      110.66     68.50 o 
  -1   9   5      173.84      276.45     72.94 o 
   0   9   5     6577.74     6212.41     32.55 o 
   1   9   5        1.60       33.07     51.18 o 
   2   9   5     1015.48     1205.79     98.50 o 
   3   9   5      180.03      190.47     59.58 o 
   4   9   5      128.31      114.83     41.95 o 
   5   9   5      277.50      410.31     55.60 o 
   6   9   5      155.65      228.98     44.07 o 
   7   9   5      456.82      471.24     29.88 o 
   8   9   5        7.99       24.56     16.51 o 
   9   9   5       57.32       70.68      8.07 o 
  10   9   5      132.63      239.24     70.71 o 
  11   9   5      673.91      690.10     87.42 o 
  -9  10   5       17.28       13.24    130.38 o 
  -8  10   5      110.96      110.12    129.98 o 
  -7  10   5      926.82      858.92    104.98 o 
  -6  10   5       43.44       48.51     56.88 o 
  -5  10   5      838.55      722.59      0.14 o 
  -4  10   5      788.81      698.94     46.88 o 
  -3  10   5      306.40      334.16     38.24 o 
  -2  10   5      480.76      475.63     45.26 o 
  -1  10   5       79.85      102.12     57.87 o 
   0  10   5        2.19        7.80     34.05 o 
   1  10   5      620.92      583.84     50.39 o 
   2  10   5      632.33      599.73     62.49 o 
   3  10   5        5.19       36.85     86.40 o 
   4  10   5      537.45      532.93     18.60 o 
   5  10   5      378.20      413.61     17.97 o 
   6  10   5       42.06       34.05    122.28 o 
   7  10   5       40.84       41.09     76.05 o 
   8  10   5        1.10       91.29     35.40 o 
   9  10   5      191.30      196.17     18.82 o 
  10  10   5       42.12      163.91     69.25 o 
  -8  11   5        1.70       92.28     38.64 o 
  -7  11   5        0.04       14.86     84.72 o 
  -6  11   5       15.88       10.94      1.08 o 
  -5  11   5        2.95       93.77    113.36 o 
  -4  11   5      911.05     1140.22     72.83 o 
  -3  11   5      391.60      379.52     53.03 o 
  -2  11   5        0.31       50.10     27.97 o 
  -1  11   5      437.63      471.31     53.38 o 
   0  11   5      315.11      294.81     54.17 o 
   1  11   5      243.51      281.83     77.30 o 
   2  11   5       12.14       36.66     81.78 o 
   3  11   5       48.75       54.27      5.94 o 
   4  11   5      104.03      194.65     59.26 o 
   5  11   5      495.12      450.81     16.08 o 
   6  11   5      542.04      519.64     40.12 o 
   7  11   5      269.43      263.82     23.68 o 
   8  11   5      504.13      548.35     82.46 o 
   9  11   5      668.46      650.90     29.52 o 
  10  11   5       17.37      251.81    139.23 o 
  -8  12   5       17.66       12.30    103.90 o 
  -7  12   5       40.40       39.32     56.75 o 
  -6  12   5        3.35       89.99    105.93 o 
  -5  12   5      187.86      234.29    107.82 o 
  -4  12   5      352.60      380.75     31.89 o 
  -3  12   5      406.30      473.17    132.82 o 
  -2  12   5      949.81      928.44     29.14 o 
  -1  12   5      165.10      209.40     36.14 o 
   0  12   5        1.88       76.45     49.16 o 
   1  12   5      389.54      423.68     44.62 o 
   2  12   5        9.22       12.41     86.05 o 
   3  12   5      190.77      261.49     53.57 o 
   4  12   5       57.48       67.75     26.76 o 
   5  12   5      975.72      997.00    115.25 o 
   6  12   5      693.95      700.90     43.07 o 
   7  12   5     2780.66     2542.43     29.45 o 
   8  12   5      555.75      499.98     47.09 o 
   9  12   5        7.81      139.60     52.65 o 
  -7  13   5        0.08        0.00    112.82 o 
  -6  13   5        0.14       12.30     36.62 o 
  -5  13   5        5.04        3.78     51.34 o 
  -4  13   5       17.36       20.00    120.93 o 
  -3  13   5       47.15       42.29     57.56 o 
  -2  13   5     1418.31     1494.29     70.09 o 
  -1  13   5        0.55        4.28      2.84 o 
   0  13   5      361.69      391.55     29.35 o 
   1  13   5       92.63      110.56     39.06 o 
   2  13   5       24.10       23.38     46.77 o 
   3  13   5        3.29       20.57     11.20 o 
   4  13   5     1063.77      991.46     10.00 o 
   5  13   5      216.66      253.68     35.40 o 
   6  13   5      831.26      888.57     59.65 o 
   7  13   5      187.00      175.17     17.65 o 
   8  13   5      268.29      461.36    134.03 o 
   9  13   5        0.02        4.13      4.18 o 
  -6  14   5       39.86       63.10     38.78 o 
  -5  14   5      101.12      119.44     40.40 o 
  -4  14   5      301.05      282.93     28.64 o 
  -3  14   5      637.41      672.19     56.61 o 
  -2  14   5      208.66      260.23     40.40 o 
  -1  14   5      880.15     1123.04     80.19 o 
   0  14   5      206.34      226.29     13.58 o 
   1  14   5      338.65      413.77     88.76 o 
   2  14   5      186.40      186.04     62.07 o 
   3  14   5      292.31      361.56     81.34 o 
   4  14   5      267.59      331.70     87.15 o 
   5  14   5        0.25       11.74     60.13 o 
   6  14   5        0.32      129.39    157.00 o 
   7  14   5       10.21      196.28    135.18 o 
   8  14   5      705.08      662.85     24.66 o 
  -5  15   5      185.96      174.43     23.78 o 
  -4  15   5       35.16       70.80     79.45 o 
  -3  15   5       81.71      121.87     35.40 o 
  -2  15   5       21.48       34.59     45.80 o 
  -1  15   5       49.00       50.36      3.92 o 
   0  15   5      527.33      520.15     23.64 o 
   1  15   5      902.74      930.39     66.88 o 
   2  15   5      584.69      655.03    107.28 o 
   3  15   5      260.68      293.58     31.68 o 
   4  15   5      143.33      232.63     43.93 o 
   5  15   5       42.81      174.75     95.53 o 
   6  15   5      100.68      118.43     12.63 o 
   7  15   5        0.39      357.52    197.27 o 
  -4  16   5       10.88        8.51     85.80 o 
  -3  16   5        0.87        0.95     22.83 o 
  -2  16   5       79.35       73.10      2.57 o 
  -1  16   5      119.01      158.35     42.56 o 
   0  16   5       27.23       70.87     64.65 o 
   1  16   5      509.99      539.85     43.18 o 
   2  16   5      564.40      522.82     13.17 o 
   3  16   5      413.48      373.47     31.17 o 
   4  16   5      631.57      679.75     24.73 o 
   5  16   5        1.27       52.65     57.15 o 
   6  16   5       24.39       75.02    144.91 o 
  -2  17   5       13.24       62.69     82.96 o 
  -1  17   5       21.96       74.58     44.59 o 
   0  17   5      120.60      219.03     96.67 o 
   1  17   5        0.50      162.69    168.28 o 
   2  17   5        4.49       77.73     61.88 o 
   3  17   5      233.38      265.62     47.31 o 
   4  17   5      183.71      199.47    169.63 o 
  -3 -14   6      144.52      130.52     81.34 o 
  -2 -14   6       13.17        9.46    108.90 o 
  -1 -14   6       41.80       39.72    112.01 o 
  -5 -13   6      433.62      474.92    100.12 o 
  -4 -13   6        0.07        0.00    117.82 o 
  -3 -13   6       62.80      175.51     54.45 o 
  -2 -13   6      115.08      108.77    117.68 o 
  -1 -13   6        2.89       78.91     55.26 o 
  -6 -12   6      158.52      186.83     33.24 o 
  -5 -12   6      550.47      454.49     45.90 o 
  -4 -12   6      265.21      268.76     23.64 o 
  -3 -12   6       94.23      100.49     24.85 o 
  -2 -12   6      171.87      275.63     42.42 o 
  -1 -12   6      378.95      351.28     25.09 o 
   0 -12   6      457.40      439.82     35.43 o 
   1 -12   6        5.08       27.56     52.02 o 
  -7 -11   6        0.57       28.73     16.33 o 
  -6 -11   6        5.64        9.49     25.37 o 
  -5 -11   6      197.09      224.97     33.32 o 
  -4 -11   6     1313.27     1245.11     48.95 o 
  -3 -11   6      221.01      273.88     38.51 o 
  -2 -11   6       16.40       21.86      3.94 o 
  -1 -11   6        6.35        3.78      1.76 o 
   0 -11   6       10.04       23.55     12.12 o 
   1 -11   6      465.23      494.67     40.06 o 
   2 -11   6      535.87      585.37     21.60 o 
   3 -11   6        3.36       28.56     30.79 o 
   4 -11   6       44.76      101.31     29.48 o 
   5 -11   6      526.58      616.79     90.26 o 
   6 -11   6        3.83       76.07     27.43 o 
  -8 -10   6        4.65       26.63     35.58 o 
  -7 -10   6        7.60       14.18     12.82 o 
  -6 -10   6      337.86      356.05     38.40 o 
  -5 -10   6      135.79      165.88     41.00 o 
  -4 -10   6       78.30       70.74     34.98 o 
  -3 -10   6       41.58       80.32     39.48 o 
  -2 -10   6      934.27      903.35    102.13 o 
  -1 -10   6      699.40      715.19     10.61 o 
   0 -10   6       21.82       24.71      3.63 o 
   1 -10   6        0.84       65.01     34.06 o 
   2 -10   6      142.98      172.91     24.19 o 
   3 -10   6      466.86      480.13     59.83 o 
   4 -10   6        2.04        8.65     15.10 o 
   5 -10   6      448.40      478.59     68.56 o 
   6 -10   6      521.49      562.96     71.64 o 
   7 -10   6       28.50       31.21      7.38 o 
  -9  -9   6      134.93      163.08     41.82 o 
  -8  -9   6       19.81       47.33     59.23 o 
  -7  -9   6      707.96      665.96     11.84 o 
  -6  -9   6       55.13       50.11     12.19 o 
  -5  -9   6      166.85      130.10     48.32 o 
  -4  -9   6      804.64      757.38     21.72 o 
  -3  -9   6     2196.60     2209.74    106.66 o 
  -2  -9   6      684.77      717.66     38.92 o 
  -1  -9   6     1415.72     1503.38     55.15 o 
   0  -9   6       87.77       82.24     65.25 o 
   1  -9   6     1663.17     1561.13     30.41 o 
   2  -9   6      111.01       95.66     62.42 o 
   3  -9   6      294.07      304.71     36.38 o 
   4  -9   6      440.07      486.72     54.01 o 
   5  -9   6       24.54       19.19     14.61 o 
   6  -9   6       71.61       69.27     43.34 o 
   7  -9   6       67.98       68.21     72.48 o 
   8  -9   6       22.92       30.27     47.70 o 
  -9  -8   6        0.13        0.60      5.24 o 
  -8  -8   6      854.30      794.85    158.82 o 
  -7  -8   6        4.89       14.35      9.02 o 
  -6  -8   6     1908.96     1743.90     53.09 o 
  -5  -8   6      714.30      700.35     33.39 o 
  -4  -8   6      277.55      263.51     43.62 o 
  -3  -8   6      704.98      647.40    107.15 o 
  -2  -8   6       82.93      103.35     10.04 o 
  -1  -8   6      208.42      212.75     24.31 o 
   0  -8   6      695.67      892.05     71.55 o 
   1  -8   6       14.55       56.14     63.35 o 
   2  -8   6      301.91      350.64     24.68 o 
   3  -8   6      957.83      971.24      6.21 o 
   4  -8   6        0.99       13.79     20.13 o 
   5  -8   6      325.77      341.00     86.39 o 
   6  -8   6      437.01      418.74     19.98 o 
   7  -8   6        0.38        0.00     82.96 o 
   8  -8   6       28.18       32.83     60.82 o 
 -10  -7   6      271.48      278.04     47.55 o 
  -9  -7   6       64.71       96.21     19.11 o 
  -8  -7   6       40.29       34.99     24.67 o 
  -7  -7   6     1480.33     1325.27    132.14 o 
  -6  -7   6       12.89       52.02     22.48 o 
  -5  -7   6     1541.61     1470.50     34.48 o 
  -4  -7   6       56.79      120.17     27.41 o 
  -3  -7   6      162.86      202.93     26.75 o 
  -2  -7   6      296.06      365.39     51.69 o 
  -1  -7   6       87.98       83.55     15.76 o 
   0  -7   6       38.67       29.34     14.65 o 
   1  -7   6        0.23       12.77     30.76 o 
   2  -7   6      158.88      176.71     42.84 o 
   3  -7   6     1075.09     1121.89     41.07 o 
   4  -7   6      461.26      399.83     25.28 o 
   5  -7   6       24.23       27.97     57.66 o 
   6  -7   6      442.20      501.84     31.99 o 
   7  -7   6      147.10      195.04     80.39 o 
   8  -7   6      258.81      283.69     55.73 o 
   9  -7   6      107.44      145.18     29.05 o 
 -10  -6   6       14.37       10.40     30.72 o 
  -9  -6   6       57.50      160.80     31.46 o 
  -8  -6   6      363.70      355.68     14.90 o 
  -7  -6   6      180.35      244.84     28.94 o 
  -6  -6   6        0.27       18.13     34.79 o 
  -5  -6   6     1187.25     1335.34     59.71 o 
  -4  -6   6      323.76      371.54     52.27 o 
  -3  -6   6     2588.00     2457.94     87.14 o 
  -2  -6   6      338.71      367.32     15.89 o 
  -1  -6   6       11.90       28.41     28.08 o 
   0  -6   6      467.47      509.95     43.52 o 
   1  -6   6        6.72       18.06     19.87 o 
   2  -6   6       12.19       44.26     46.46 o 
   3  -6   6      444.91      444.85     48.94 o 
   4  -6   6     2179.51     2074.63     70.33 o 
   5  -6   6        0.74      134.17     82.15 o 
   6  -6   6      663.93      650.61     22.26 o 
   7  -6   6       29.70       37.35     14.86 o 
   8  -6   6       28.44       48.47     69.58 o 
   9  -6   6      370.50      400.55     46.31 o 
 -10  -5   6      275.92      233.69     24.02 o 
  -9  -5   6       44.09       44.45     17.76 o 
  -8  -5   6       14.68        9.44      5.16 o 
  -7  -5   6     1280.29     1288.84     32.90 o 
  -6  -5   6        4.74      109.80     50.24 o 
  -5  -5   6       16.18       38.58     28.78 o 
  -4  -5   6       20.34       19.99     13.73 o 
  -3  -5   6     2617.74     2447.83    120.57 o 
  -2  -5   6     6331.87     5891.12     49.35 o 
  -1  -5   6     3808.18     3626.50     73.39 o 
   0  -5   6      493.32      557.57     33.83 o 
   1  -5   6      590.88      765.65    132.94 o 
   2  -5   6     2789.34     2720.85     91.41 o 
   3  -5   6     2085.68     2095.16     37.97 o 
   4  -5   6       34.62       90.12     26.21 o 
   5  -5   6     2790.15     2784.66     23.41 o 
   6  -5   6      201.35      211.63     36.12 o 
   7  -5   6     1326.78     1291.08      9.69 o 
   8  -5   6        3.67       32.56     83.83 o 
   9  -5   6      316.89      290.40     45.94 o 
  10  -5   6       32.37       41.06     47.69 o 
 -11  -4   6      339.50      319.56      4.50 o 
 -10  -4   6        0.59        0.19     74.64 o 
  -9  -4   6      825.23      775.25      9.20 o 
  -8  -4   6       52.15       60.61     33.36 o 
  -7  -4   6       42.64       37.80     62.58 o 
  -6  -4   6       53.59       64.99     28.02 o 
  -5  -4   6     1126.59     1069.13    211.12 o 
  -4  -4   6      803.36      924.32     65.57 o 
  -3  -4   6      678.18      708.39     42.99 o 
  -2  -4   6     3782.40     3474.04    117.13 o 
  -1  -4   6     1545.32     1706.80     48.94 o 
   0  -4   6    21008.97    19380.28    202.98 o 
   1  -4   6     1369.60     1467.32    109.90 o 
   2  -4   6     1691.83     1750.93     37.13 o 
   3  -4   6     4067.01     3819.69     61.17 o 
   4  -4   6      202.01      212.81     20.63 o 
   5  -4   6       19.86       38.20     45.72 o 
   6  -4   6      171.30      167.41      2.03 o 
   7  -4   6      292.02      316.43     26.96 o 
   8  -4   6      162.78      255.08     50.49 o 
   9  -4   6      104.64      121.02     60.63 o 
  10  -4   6       77.98      132.34     29.18 o 
 -11  -3   6       17.97       48.53     12.57 o 
 -10  -3   6      149.51      126.93     45.82 o 
  -9  -3   6     1441.60     1418.90    150.65 o 
  -8  -3   6       92.69       72.86      7.36 o 
  -7  -3   6     2420.17     2583.34     60.86 o 
  -6  -3   6      221.25      226.22     40.10 o 
  -5  -3   6     2019.86     1976.73     65.85 o 
  -4  -3   6     1506.59     1711.42     44.06 o 
  -3  -3   6     5930.94     5650.47     59.77 o 
  -2  -3   6       85.22       75.96     34.99 o 
  -1  -3   6     8921.85     8535.54    420.95 o 
   0  -3   6        5.47       54.92     31.64 o 
   1  -3   6    11428.61    11034.56    255.44 o 
   2  -3   6       44.50       70.24     26.93 o 
   3  -3   6      264.15      240.34     23.51 o 
   4  -3   6        2.06        1.89      0.32 o 
   5  -3   6        1.17      114.19     34.92 o 
   6  -3   6       94.09      120.75     16.15 o 
   7  -3   6      187.62      168.37      7.11 o 
   8  -3   6      341.49      367.26     42.38 o 
   9  -3   6        7.46       76.11     28.09 o 
  10  -3   6      473.15      458.37     41.37 o 
  11  -3   6      292.31      285.09      6.94 o 
 -11  -2   6      279.90      283.51     25.66 o 
 -10  -2   6        0.55       78.05     29.86 o 
  -9  -2   6      540.41      523.03     32.11 o 
  -8  -2   6     1231.25     1110.74    133.49 o 
  -7  -2   6       39.95       65.76     52.87 o 
  -6  -2   6     1255.01     1128.24     26.68 o 
  -5  -2   6       20.02       32.68     34.33 o 
  -4  -2   6     1584.41     1777.87     93.71 o 
  -3  -2   6     3293.11     3071.53     82.55 o 
  -2  -2   6       18.19       21.20     32.55 o 
  -1  -2   6     1336.27     1401.41     60.00 o 
   0  -2   6      831.83     1090.07     47.30 o 
   1  -2   6     2866.35     2810.77     41.49 o 
   2  -2   6     4844.73     4736.82     78.50 o 
   3  -2   6      855.11      957.37    134.88 o 
   4  -2   6      186.19      189.93     23.40 o 
   5  -2   6     1533.70     1429.75     34.86 o 
   6  -2   6        0.81       52.83     61.81 o 
   7  -2   6       39.74       42.43      1.62 o 
   8  -2   6       33.38       37.01     80.44 o 
   9  -2   6        8.75       58.25     50.64 o 
  10  -2   6       48.77       63.77     10.00 o 
  11  -2   6      181.60      164.57     20.20 o 
 -11  -1   6      210.07      187.56     26.57 o 
 -10  -1   6      318.58      312.71     37.49 o 
  -9  -1   6        2.73       63.53     33.78 o 
  -8  -1   6      713.19      909.57     99.20 o 
  -7  -1   6     3362.04     3297.49     35.97 o 
  -6  -1   6      533.53      656.85     68.24 o 
  -5  -1   6     1380.47     1566.39     59.76 o 
  -4  -1   6     3257.63     3144.01     57.28 o 
  -3  -1   6       17.93       27.24     18.45 o 
  -2  -1   6     1970.78     1915.91     96.97 o 
  -1  -1   6     2697.24     2637.66     52.04 o 
   0  -1   6        3.10       40.75     58.88 o 
   1  -1   6     5223.94     5110.39     45.19 o 
   2  -1   6     7479.06     7905.98    423.04 o 
   3  -1   6     3229.28     3000.61     77.89 o 
   4  -1   6     1116.30     1037.84     29.02 o 
   5  -1   6     4913.90     4772.28     59.31 o 
   6  -1   6      135.99      148.78     62.22 o 
   7  -1   6       44.55      161.38     42.58 o 
   8  -1   6      121.46      108.22      3.99 o 
   9  -1   6       41.09       52.02     46.87 o 
  10  -1   6       19.54       18.10      1.49 o 
  11  -1   6      430.21      406.52     23.20 o 
 -11   0   6       14.12       44.77     26.96 o 
 -10   0   6        5.12       58.70     58.94 o 
  -9   0   6      225.49      202.02     28.91 o 
  -8   0   6      169.88      186.12     44.65 o 
  -7   0   6       29.47       73.12     24.02 o 
  -6   0   6      571.76      553.91     41.13 o 
  -5   0   6     6051.45     5866.67     51.07 o 
  -4   0   6      126.13      145.89     12.08 o 
  -3   0   6      613.33      863.97     81.07 o 
  -2   0   6      724.75     1035.76    122.75 o 
  -1   0   6       93.50      121.72     12.70 o 
   0   0   6     2686.60     2692.76    116.67 o 
   1   0   6      386.96      508.90     71.09 o 
   2   0   6      271.82      317.18     32.50 o 
   3   0   6      294.40      290.77     20.16 o 
   4   0   6     6160.60     5667.83    123.73 o 
   5   0   6      217.31      271.69     40.00 o 
   6   0   6      218.76      373.64     47.29 o 
   7   0   6       23.45      123.17     48.80 o 
   8   0   6      448.47      479.34     33.07 o 
   9   0   6      119.69      177.40     25.82 o 
  10   0   6        0.50       72.29     69.76 o 
  11   0   6       33.20       26.48     13.54 o 
 -11   1   6      106.25      147.03     26.91 o 
 -10   1   6      216.77      311.76     54.67 o 
  -9   1   6      878.94      881.33    149.50 o 
  -8   1   6       30.26       27.47     13.48 o 
  -7   1   6     1175.60     1222.66     68.89 o 
  -6   1   6        0.66       54.76     34.81 o 
  -5   1   6       38.61       58.31     24.61 o 
  -4   1   6      740.61      944.29     42.66 o 
  -3   1   6      988.36     1117.23     34.92 o 
  -2   1   6     3259.64     3219.55    112.75 o 
  -1   1   6     5006.91     4690.03    156.69 o 
   0   1   6        7.65       44.02     36.74 o 
   1   1   6     7016.37     6708.20    505.73 o 
   2   1   6      378.42      506.99     65.03 o 
   3   1   6     2495.40     2367.94     46.80 o 
   4   1   6     5426.10     5196.19     39.99 o 
   5   1   6     4159.60     3816.14     48.85 o 
   6   1   6      345.48      311.72     20.49 o 
   7   1   6     3045.30     3117.78     57.54 o 
   8   1   6        0.20        6.61     18.57 o 
   9   1   6      281.71      310.28     51.82 o 
  10   1   6       58.26       87.82     23.96 o 
  11   1   6      129.39      161.46     23.30 o 
 -11   2   6       22.66       33.98     43.02 o 
 -10   2   6      390.72      358.66     13.04 o 
  -9   2   6      693.87      759.74     18.85 o 
  -8   2   6       32.06       56.46      4.80 o 
  -7   2   6        2.35       32.55     20.38 o 
  -6   2   6      134.90      165.83     22.73 o 
  -5   2   6     2405.72     2235.34     86.46 o 
  -4   2   6        0.90       14.88     10.18 o 
  -3   2   6     1048.80     1076.02     68.95 o 
  -2   2   6     4130.81     4035.65     41.13 o 
  -1   2   6     1799.45     1742.81     32.14 o 
   0   2   6    15339.11    14581.88    134.51 o 
   1   2   6     7758.39     7512.19     53.85 o 
   2   2   6      754.07      714.86     71.12 o 
   3   2   6     4226.43     4231.17    100.36 o 
   4   2   6      418.98      505.86     52.45 o 
   5   2   6      550.39      525.48     27.83 o 
   6   2   6     1795.55     1790.37     41.37 o 
   7   2   6      782.63     1071.04     70.93 o 
   8   2   6      959.50      974.64     26.18 o 
   9   2   6      717.90      797.84     54.46 o 
  10   2   6        5.01       96.66     56.93 o 
  11   2   6       12.26       47.55     39.00 o 
 -11   3   6      102.86      123.52     52.83 o 
 -10   3   6      165.63      183.21     57.01 o 
  -9   3   6      759.98      762.85    135.86 o 
  -8   3   6        7.13       23.84     31.28 o 
  -7   3   6     1756.64     1727.34     65.42 o 
  -6   3   6       21.13      146.50     48.64 o 
  -5   3   6      395.11      426.72     47.71 o 
  -4   3   6     4163.94     3888.49     39.88 o 
  -3   3   6     2004.92     1966.73    146.84 o 
  -2   3   6     1322.02     1349.44     55.81 o 
  -1   3   6      439.90      467.47    153.22 o 
   0   3   6      646.39      682.88     57.80 o 
   1   3   6     4928.96     4534.44    141.55 o 
   2   3   6      169.58      187.52      4.21 o 
   3   3   6      453.65      546.12     97.48 o 
   4   3   6      252.83      317.67     39.39 o 
   5   3   6      926.93      965.87     57.62 o 
   6   3   6       46.98       52.70     33.95 o 
   7   3   6       53.85       61.84     13.73 o 
   8   3   6     1190.18     1179.05     91.23 o 
   9   3   6      748.47      713.26     23.78 o 
  10   3   6      162.40      148.02     26.30 o 
  11   3   6       55.11       58.96     48.84 o 
 -11   4   6      329.24      308.02     52.90 o 
 -10   4   6       68.66       82.74     56.14 o 
  -9   4   6      917.98      917.76     51.31 o 
  -8   4   6      362.67      368.89     54.25 o 
  -7   4   6        2.49       18.86     57.42 o 
  -6   4   6     1903.78     1844.08     41.52 o 
  -5   4   6       22.91       29.33     23.31 o 
  -4   4   6     1714.39     1959.45     42.17 o 
  -3   4   6      474.34      452.83     13.84 o 
  -2   4   6      941.99      929.25      5.91 o 
  -1   4   6      454.54      495.34     30.83 o 
   0   4   6     4449.52     4333.90     63.79 o 
   1   4   6     6809.46     6375.53     68.99 o 
   2   4   6     1295.43     1372.97     35.70 o 
   3   4   6     5234.57     5168.36     24.81 o 
   4   4   6      727.94      703.15     12.91 o 
   5   4   6      655.01      683.35     31.72 o 
   6   4   6     1690.39     1672.73     99.17 o 
   7   4   6      159.86      177.45     20.63 o 
   8   4   6      350.38      388.59     33.22 o 
   9   4   6      122.44      127.98     38.21 o 
  10   4   6      507.83      555.72     87.01 o 
  11   4   6       85.61      130.59     78.04 o 
 -10   5   6      288.21      300.66     38.57 o 
  -9   5   6       87.51       92.98     50.94 o 
  -8   5   6      115.91      155.65     69.77 o 
  -7   5   6       54.01       80.81     26.98 o 
  -6   5   6      122.12      188.84     49.71 o 
  -5   5   6     2260.03     2055.25     60.47 o 
  -4   5   6     2002.35     2025.66     42.21 o 
  -3   5   6       78.41       94.65     16.51 o 
  -2   5   6      777.27      892.06     35.76 o 
  -1   5   6     4327.91     4023.09     27.25 o 
   0   5   6        7.84       18.34     42.72 o 
   1   5   6     5776.40     5435.29     30.99 o 
   2   5   6       98.76      150.94     42.80 o 
   3   5   6     5376.84     5150.32     41.61 o 
   4   5   6      107.78       91.88     57.36 o 
   5   5   6     1309.14     1253.43    125.89 o 
   6   5   6       43.17       60.04     36.30 o 
   7   5   6      761.82      732.94     25.71 o 
   8   5   6     1187.65     1437.11    129.80 o 
   9   5   6        0.41       28.95     16.28 o 
  10   5   6      695.99      638.22     14.32 o 
  11   5   6      705.92      693.67     25.40 o 
 -10   6   6       17.49       13.24     32.62 o 
  -9   6   6        2.07       28.89     17.43 o 
  -8   6   6        2.77       38.96     33.43 o 
  -7   6   6       44.17       44.07     26.23 o 
  -6   6   6      695.11      694.19     90.46 o 
  -5   6   6      137.81      192.31     32.25 o 
  -4   6   6        2.71       22.34     20.32 o 
  -3   6   6      737.45      928.12     43.20 o 
  -2   6   6       98.42      106.41     45.08 o 
  -1   6   6      552.75      560.59     43.56 o 
   0   6   6     3015.47     2965.02     54.38 o 
   1   6   6     4189.08     4056.85     67.05 o 
   2   6   6       17.12       21.06     17.47 o 
   3   6   6      798.59      777.07     39.31 o 
   4   6   6      219.00      249.21     32.15 o 
   5   6   6      318.12      382.23     63.19 o 
   6   6   6     3575.61     3436.38     81.64 o 
   7   6   6      117.38      105.17     34.54 o 
   8   6   6     1735.33     1790.67     68.30 o 
   9   6   6       49.98      152.65     64.85 o 
  10   6   6      248.57      274.00     49.61 o 
  11   6   6       35.44       41.12     68.23 o 
 -10   7   6       10.55       35.16     47.63 o 
  -9   7   6       24.08       58.18     25.56 o 
  -8   7   6      231.63      246.37     20.74 o 
  -7   7   6       22.66       68.22     75.06 o 
  -6   7   6       27.95      125.28     36.45 o 
  -5   7   6      371.96      429.08     34.35 o 
  -4   7   6       12.55       69.63     52.94 o 
  -3   7   6      959.87     1099.46    119.22 o 
  -2   7   6      195.46      217.25     20.38 o 
  -1   7   6     7915.95     7594.36     65.09 o 
   0   7   6       28.82       40.40     17.09 o 
   1   7   6     6729.15     6276.06     55.40 o 
   2   7   6     4514.71     4288.51     55.59 o 
   3   7   6      256.39      325.15     18.55 o 
   4   7   6      689.15      680.88     29.53 o 
   5   7   6     2389.34     2345.46     97.83 o 
   6   7   6     1159.53     1171.10     34.38 o 
   7   7   6     2188.29     1961.44     58.15 o 
   8   7   6        3.10       45.94     14.53 o 
   9   7   6      854.06      959.97     92.89 o 
  10   7   6        0.16        1.57     13.94 o 
  11   7   6       30.65       43.07      5.80 o 
 -10   8   6        6.76       27.70     82.96 o 
  -9   8   6      147.11      131.47     94.04 o 
  -8   8   6      301.78      268.74      3.65 o 
  -7   8   6        6.01        8.51     30.51 o 
  -6   8   6      930.17      900.86     57.63 o 
  -5   8   6      241.33      235.60     22.90 o 
  -4   8   6       25.33       78.94     35.40 o 
  -3   8   6     1321.79     1431.63     74.86 o 
  -2   8   6     3780.60     3838.91     64.03 o 
  -1   8   6      257.26      342.95     61.19 o 
   0   8   6     3409.97     3273.53     86.27 o 
   1   8   6      109.79      128.48     70.18 o 
   2   8   6     4275.59     4187.85     46.63 o 
   3   8   6      264.38      315.76     56.10 o 
   4   8   6      101.25      163.93     27.98 o 
   5   8   6       50.23      110.02     61.64 o 
   6   8   6      379.23      385.46     27.23 o 
   7   8   6      132.04      154.55     49.04 o 
   8   8   6       78.28      114.09     43.57 o 
   9   8   6      124.42      183.91     38.34 o 
  10   8   6      207.24      210.71     80.82 o 
  11   8   6       59.92       42.56     35.91 o 
  -9   9   6      122.08      107.82     94.98 o 
  -8   9   6       63.19       52.96     71.07 o 
  -7   9   6     1577.88     1447.60     19.46 o 
  -6   9   6       50.46      181.19    121.47 o 
  -5   9   6     1406.39     1310.60     11.21 o 
  -4   9   6       33.08       40.26     79.48 o 
  -3   9   6        7.93       95.13     90.66 o 
  -2   9   6     1638.85     1562.24     35.26 o 
  -1   9   6      578.80      573.87     65.70 o 
   0   9   6      240.93      234.86     29.07 o 
   1   9   6     1548.79     1542.64     22.90 o 
   2   9   6     1694.63     1648.72     82.01 o 
   3   9   6       18.26       19.73     29.15 o 
   4   9   6       90.55      136.62     74.84 o 
   5   9   6       29.84       67.71     45.07 o 
   6   9   6        3.66       24.54     28.17 o 
   7   9   6        0.80        6.67     14.02 o 
   8   9   6       13.42       48.36     35.57 o 
   9   9   6      198.17      195.25     27.39 o 
  10   9   6       64.82      115.40     43.86 o 
  11   9   6     1128.89     1216.66     55.46 o 
  -9  10   6       72.16       61.48     61.48 o 
  -8  10   6        1.20        0.00     33.10 o 
  -7  10   6        3.27        1.89     48.37 o 
  -6  10   6      999.15     1238.18     66.48 o 
  -5  10   6      309.30      294.55     37.83 o 
  -4  10   6       87.36      178.08    107.82 o 
  -3  10   6      217.63      217.53     33.29 o 
  -2  10   6       23.20       64.13     36.74 o 
  -1  10   6      144.51      143.84     37.13 o 
   0  10   6       59.10       72.94     69.61 o 
   1  10   6      884.92     1006.84     63.17 o 
   2  10   6      347.33      391.49     90.67 o 
   3  10   6     2564.07     2531.24     90.59 o 
   4  10   6      142.97      194.19     30.14 o 
   5  10   6       52.65       45.11     57.63 o 
   6  10   6       46.25       43.22     27.67 o 
   7  10   6      284.17      281.31     32.56 o 
   8  10   6        5.68        4.73     21.51 o 
   9  10   6       80.32      121.86     13.80 o 
  10  10   6      303.11      464.27    200.24 o 
  -8  11   6      101.68       86.07     12.97 o 
  -7  11   6        2.09        0.95    118.76 o 
  -6  11   6      171.55      148.49    106.87 o 
  -5  11   6       87.85       90.93    110.12 o 
  -4  11   6      557.81      523.43      8.51 o 
  -3  11   6     1588.12     1596.95    133.42 o 
  -2  11   6      415.81      436.18     30.75 o 
  -1  11   6      278.22      363.18     59.87 o 
   0  11   6        2.79       21.48     79.41 o 
   1  11   6       40.56      115.89     32.56 o 
   2  11   6        0.53        5.75     13.24 o 
   3  11   6      695.62      605.95     65.87 o 
   4  11   6      851.41      857.30     36.06 o 
   5  11   6     1324.82     1499.15     58.80 o 
   6  11   6        7.27      148.49     66.23 o 
   7  11   6      713.98      668.85     71.47 o 
   8  11   6       94.13      196.79     86.31 o 
   9  11   6      566.69      486.99     19.25 o 
  10  11   6      344.73      342.97    106.74 o 
  -8  12   6       23.22       16.08    107.01 o 
  -7  12   6        8.32        3.78     18.78 o 
  -6  12   6      259.20      221.32      8.24 o 
  -5  12   6      121.75      111.60     37.29 o 
  -4  12   6     1997.36     1742.15    105.12 o 
  -3  12   6      403.68      469.82     80.83 o 
  -2  12   6       61.46       98.51     26.75 o 
  -1  12   6      377.01      403.84     25.26 o 
   0  12   6      982.12     1133.54     56.88 o 
   1  12   6      456.60      404.64     15.47 o 
   2  12   6      144.02      195.57     67.26 o 
   3  12   6       29.33       36.26     24.73 o 
   4  12   6      351.62      410.01     76.63 o 
   5  12   6      592.44      563.19     54.05 o 
   6  12   6     1240.65     1429.50    111.60 o 
   7  12   6       30.69       84.57     55.31 o 
   8  12   6      366.00      585.63     97.21 o 
   9  12   6      101.37      107.44      7.90 o 
  -7  13   6        2.47        0.00     73.37 o 
  -6  13   6       14.63       94.71     28.91 o 
  -5  13   6      219.45      212.26     21.08 o 
  -4  13   6       84.02      159.43     79.45 o 
  -3  13   6     1678.83     1466.66      5.40 o 
  -2  13   6       79.56       94.88     82.24 o 
  -1  13   6     2115.51     2005.06     72.22 o 
   0  13   6       10.87       21.10     28.83 o 
   1  13   6      584.64      539.00     25.16 o 
   2  13   6      698.30      751.23     70.84 o 
   3  13   6      799.58      738.54     14.04 o 
   4  13   6      598.00      627.31     77.71 o 
   5  13   6      369.46      450.72     70.59 o 
   6  13   6      121.63      116.67     14.06 o 
   7  13   6      325.00      291.97     55.45 o 
   8  13   6       21.92      119.39    248.74 o 
   9  13   6       90.09      353.46     95.73 o 
  -6  14   6       15.07       38.51     41.07 o 
  -5  14   6      141.42      225.37    114.04 o 
  -4  14   6       65.73       69.04     12.30 o 
  -3  14   6      323.27      329.54    127.28 o 
  -2  14   6     1292.34     1235.60     25.91 o 
  -1  14   6       27.59       87.87     30.37 o 
   0  14   6      554.89      521.06     33.31 o 
   1  14   6      391.96      397.71     32.83 o 
   2  14   6      769.06      757.84     66.07 o 
   3  14   6       56.17       94.51     67.62 o 
   4  14   6       37.51       72.24     24.12 o 
   5  14   6       21.63       23.51     84.72 o 
   6  14   6        9.81       40.03     51.45 o 
   7  14   6      230.18      285.08     71.68 o 
   8  14   6        6.14       79.98     29.52 o 
  -5  15   6      120.71       98.36     20.94 o 
  -4  15   6      256.84      245.77     60.13 o 
  -3  15   6      126.40      114.85     84.58 o 
  -2  15   6       52.00      149.03     54.99 o 
  -1  15   6      457.71      529.25     39.86 o 
   0  15   6        0.35        0.07     56.83 o 
   1  15   6     1332.59     1431.54     66.88 o 
   2  15   6     1255.28     1164.22     40.67 o 
   3  15   6      551.25      505.40     24.88 o 
   4  15   6      161.70      147.14      1.08 o 
   5  15   6        1.33      204.32    234.29 o 
   6  15   6        0.36       38.18     46.29 o 
   7  15   6       12.54       53.78     19.86 o 
  -4  16   6       99.37      230.37    114.17 o 
  -3  16   6       43.05       46.34     84.72 o 
  -2  16   6       47.99       50.53     32.83 o 
  -1  16   6      100.81      166.39     82.67 o 
   0  16   6        9.30       14.42     29.76 o 
   1  16   6       86.13       80.41      9.86 o 
   2  16   6       11.66      174.57    103.50 o 
   3  16   6      413.98      382.37      7.03 o 
   4  16   6      291.93      289.27     61.48 o 
   5  16   6      174.27      342.26    107.01 o 
   6  16   6       13.01      133.10     64.25 o 
  -2  17   6      211.78      271.17     79.31 o 
  -1  17   6        0.02        0.00      8.51 o 
   0  17   6        0.24        8.65     71.75 o 
   1  17   6        9.08       42.99     84.11 o 
   2  17   6       56.74      110.33     27.76 o 
   3  17   6      126.43      293.70     88.50 o 
   4  17   6      142.64      210.28    175.92 o 
   5  17   6      322.93      365.75     83.64 o 
  -4 -13   7       11.55        5.67     66.34 o 
  -3 -13   7        3.31        5.13      1.08 o 
  -2 -13   7        6.70        5.67    107.55 o 
  -1 -13   7        2.26        0.00    102.82 o 
  -6 -12   7        2.47       16.95     44.84 o 
  -5 -12   7       18.15        8.51      6.08 o 
  -4 -12   7      190.97      195.56     59.04 o 
  -3 -12   7      178.66      169.94     54.68 o 
  -2 -12   7      202.22      219.29     31.21 o 
  -1 -12   7       31.15       49.76     55.66 o 
   0 -12   7       94.00       78.72     30.00 o 
   1 -12   7        0.03      171.05    110.93 o 
  -7 -11   7        1.26        0.95     14.50 o 
  -6 -11   7        2.01        2.05     42.60 o 
  -5 -11   7        4.96        0.95    100.79 o 
  -4 -11   7        6.60        2.84      7.92 o 
  -3 -11   7       22.58       38.21     40.21 o 
  -2 -11   7      383.02      372.80     59.46 o 
  -1 -11   7       19.91       59.10     75.70 o 
   0 -11   7      823.93      829.92     57.15 o 
   1 -11   7      437.17      445.60     39.45 o 
   2 -11   7      507.62      523.43     18.51 o 
   3 -11   7      127.25      205.10     68.64 o 
   4 -11   7      145.42      235.91    117.55 o 
   5 -11   7      410.36      406.96    128.22 o 
  -8 -10   7        1.69        8.87     59.94 o 
  -7 -10   7       89.15      108.87     23.59 o 
  -6 -10   7       22.97       20.09     33.93 o 
  -5 -10   7        2.95       34.00     20.76 o 
  -4 -10   7       94.29      102.71     30.22 o 
  -3 -10   7      923.88      987.73     42.94 o 
  -2 -10   7     1065.49      909.90    192.60 o 
  -1 -10   7     1483.85     1346.41     82.76 o 
   0 -10   7        4.59       53.74     93.36 o 
   1 -10   7      328.84      305.23     35.87 o 
   2 -10   7        0.63      132.68    133.76 o 
   3 -10   7       77.20      201.05     88.23 o 
   4 -10   7      482.61      446.82      8.38 o 
   5 -10   7       54.71       63.23     62.42 o 
   6 -10   7       15.01       97.96    127.82 o 
  -8  -9   7     1102.66      936.23     36.22 o 
  -7  -9   7        0.02       34.56     28.09 o 
  -6  -9   7      323.89      288.92     18.68 o 
  -5  -9   7      358.51      445.49     62.74 o 
  -4  -9   7      283.09      335.75     33.64 o 
  -3  -9   7     1726.20     1834.84     75.73 o 
  -2  -9   7       15.50       56.48     27.96 o 
  -1  -9   7      290.71      266.67     41.17 o 
   0  -9   7      971.73     1039.79     66.36 o 
   1  -9   7      486.60      557.31    151.06 o 
   2  -9   7      480.75      501.41     44.08 o 
   3  -9   7      129.69      182.40     92.15 o 
   4  -9   7      240.46      204.29    129.30 o 
   5  -9   7       63.10       82.82     18.65 o 
   6  -9   7       11.75      111.60    106.06 o 
   7  -9   7       50.30      207.26    126.47 o 
  -9  -8   7      429.49      407.35     33.24 o 
  -8  -8   7       35.34       30.66     20.92 o 
  -7  -8   7     1343.69     1578.35    104.75 o 
  -6  -8   7      118.32      144.69     18.92 o 
  -5  -8   7     1568.91     1415.12     32.02 o 
  -4  -8   7        1.13        1.59     25.91 o 
  -3  -8   7        6.48       18.48     26.58 o 
  -2  -8   7      141.91      197.90     59.68 o 
  -1  -8   7      131.72      139.93     60.23 o 
   0  -8   7      509.42      558.13     41.76 o 
   1  -8   7      234.42      303.99     58.34 o 
   2  -8   7     1167.44     1359.40     78.84 o 
   3  -8   7      611.62      645.76     21.64 o 
   4  -8   7      581.22      570.55     44.19 o 
   5  -8   7       98.92      124.64     30.06 o 
   6  -8   7      151.13      140.92      3.38 o 
   7  -8   7       24.00      204.97    131.74 o 
  -9  -7   7       75.20       63.37      1.33 o 
  -8  -7   7       45.14      111.15     20.80 o 
  -7  -7   7      371.57      367.47     38.62 o 
  -6  -7   7      171.83      152.76     46.92 o 
  -5  -7   7     1557.65     1535.74     43.78 o 
  -4  -7   7      423.97      405.35     11.05 o 
  -3  -7   7     1071.42      997.01    193.15 o 
  -2  -7   7        7.69       29.03     52.76 o 
  -1  -7   7       44.76       89.91     22.34 o 
   0  -7   7     2047.75     1968.43    121.57 o 
   1  -7   7      148.72      179.32     20.58 o 
   2  -7   7       36.34       75.34     53.45 o 
   3  -7   7      260.72      249.06     72.57 o 
   4  -7   7     1387.47     1440.42    180.71 o 
   5  -7   7       39.45       46.88     21.62 o 
   6  -7   7       61.64       90.65     49.65 o 
   7  -7   7      515.98      537.62     72.29 o 
   8  -7   7       22.42       17.46     39.79 o 
   9  -7   7       65.88       87.69     30.40 o 
 -10  -6   7       86.77      104.30     31.43 o 
  -9  -6   7       10.93       15.13      8.36 o 
  -8  -6   7       52.99       78.05     29.67 o 
  -7  -6   7      886.84      880.54     38.50 o 
  -6  -6   7      356.44      363.67     19.31 o 
  -5  -6   7      420.46      415.02     24.52 o 
  -4  -6   7     1248.61     1327.15     89.41 o 
  -3  -6   7     1386.40     1440.13     29.42 o 
  -2  -6   7     1141.69     1204.43     22.48 o 
  -1  -6   7      111.53      147.29     35.28 o 
   0  -6   7      460.11      463.95     31.39 o 
   1  -6   7       23.83       39.27     30.82 o 
   2  -6   7     2381.86     2281.30     50.21 o 
   3  -6   7     1338.99     1515.14     31.08 o 
   4  -6   7       75.97      131.34     72.30 o 
   5  -6   7     2597.74     2563.66     51.40 o 
   6  -6   7       85.53      131.84     74.92 o 
   7  -6   7     1805.60     1704.48     25.00 o 
   8  -6   7       11.27       23.22     58.65 o 
   9  -6   7       17.32       16.42     15.82 o 
 -10  -5   7       24.32       20.50     14.26 o 
  -9  -5   7      409.53      374.35     17.89 o 
  -8  -5   7       78.35       71.60      4.84 o 
  -7  -5   7       76.97       90.80     21.88 o 
  -6  -5   7       68.66      131.94     58.09 o 
  -5  -5   7      473.79      489.91     58.28 o 
  -4  -5   7      195.51      212.85     27.15 o 
  -3  -5   7      697.77      679.98     36.80 o 
  -2  -5   7     3679.77     3287.41     72.39 o 
  -1  -5   7      177.69      213.22     20.19 o 
   0  -5   7     2482.91     2437.95     36.13 o 
   1  -5   7      852.56      872.49     62.37 o 
   2  -5   7     2035.79     1912.88     54.01 o 
   3  -5   7     2434.51     2468.92     55.20 o 
   4  -5   7      383.09      369.42     24.93 o 
   5  -5   7       68.82       86.07     50.40 o 
   6  -5   7      203.82      280.22     59.08 o 
   7  -5   7      556.20      592.39     33.40 o 
   8  -5   7     1041.04     1004.74     96.40 o 
   9  -5   7       54.64       43.51     38.95 o 
  10  -5   7       11.70        9.46     10.36 o 
 -10  -4   7       90.19       90.54     56.70 o 
  -9  -4   7       13.49       58.83     60.21 o 
  -8  -4   7      489.75      486.26     29.89 o 
  -7  -4   7     1982.61     1924.58    110.53 o 
  -6  -4   7      260.82      283.27     27.96 o 
  -5  -4   7      678.61      673.47     45.46 o 
  -4  -4   7       84.30      101.19     42.23 o 
  -3  -4   7     2457.03     2529.75     63.95 o 
  -2  -4   7      156.74      166.78     25.88 o 
  -1  -4   7     8113.19     7660.17    138.36 o 
   0  -4   7      539.38      581.32     48.35 o 
   1  -4   7     9637.96     9493.44    459.42 o 
   2  -4   7     1942.45     1936.70     28.56 o 
   3  -4   7     1498.80     1481.16     36.99 o 
   4  -4   7      202.65      279.28     49.18 o 
   5  -4   7        1.26        0.85      5.67 o 
   6  -4   7      500.88      532.41     24.73 o 
   7  -4   7      391.94      437.96     53.81 o 
   8  -4   7      312.15      293.20     55.13 o 
   9  -4   7      227.83      220.81     14.19 o 
  10  -4   7       60.10       56.98     24.87 o 
 -10  -3   7      413.17      387.44     26.68 o 
  -9  -3   7       48.71       55.80     82.43 o 
  -8  -3   7      524.18      547.90     26.97 o 
  -7  -3   7      139.53      134.13     58.35 o 
  -6  -3   7     2640.96     2483.22     58.10 o 
  -5  -3   7      475.24      456.80     19.63 o 
  -4  -3   7      617.68      692.91     32.58 o 
  -3  -3   7     1749.22     1829.29    144.94 o 
  -2  -3   7     2975.55     2906.92     33.68 o 
  -1  -3   7      182.52      175.27     28.25 o 
   0  -3   7       37.29       39.57     17.76 o 
   1  -3   7       35.76       32.56      9.18 o 
   2  -3   7     1993.82     1843.25    182.38 o 
   3  -3   7      118.59      128.66     42.48 o 
   4  -3   7      668.45      693.94     34.32 o 
   5  -3   7      143.58      240.71     39.59 o 
   6  -3   7       99.80       83.04     24.96 o 
   7  -3   7       26.15       19.62      3.23 o 
   8  -3   7        2.98        3.29     11.15 o 
   9  -3   7      232.27      184.54     56.36 o 
  10  -3   7      161.57      174.48     50.67 o 
 -11  -2   7       75.44      184.51     60.28 o 
 -10  -2   7      248.72      288.18     44.18 o 
  -9  -2   7      610.84      627.12     50.98 o 
  -8  -2   7      212.00      196.84     31.08 o 
  -7  -2   7      378.30      571.78     49.17 o 
  -6  -2   7       71.30      113.32     40.86 o 
  -5  -2   7     2668.88     2479.46    157.32 o 
  -4  -2   7      206.10      215.86     66.44 o 
  -3  -2   7       59.99       69.74     37.00 o 
  -2  -2   7      118.66      159.58     39.26 o 
  -1  -2   7      445.86      437.41     29.64 o 
   0  -2   7       46.43       87.00     42.30 o 
   1  -2   7       33.02       32.23     31.10 o 
   2  -2   7      313.50      272.80     17.39 o 
   3  -2   7     3371.01     3275.56     71.81 o 
   4  -2   7      311.50      368.02     41.75 o 
   5  -2   7     2560.74     2744.19     92.35 o 
   6  -2   7        1.38       31.70     25.09 o 
   7  -2   7      104.70      198.58     78.67 o 
   8  -2   7      397.52      396.02     49.18 o 
   9  -2   7      169.64      155.52     22.83 o 
  10  -2   7       12.61       10.40     45.57 o 
  11  -2   7      280.36      266.86     24.73 o 
 -11  -1   7       11.52       54.19     63.40 o 
 -10  -1   7       13.24      120.94     75.93 o 
  -9  -1   7       77.36       58.67      8.45 o 
  -8  -1   7        2.68       35.07     30.21 o 
  -7  -1   7      407.27      405.14     36.29 o 
  -6  -1   7      432.05      455.65     31.98 o 
  -5  -1   7     4174.94     3917.14     90.94 o 
  -4  -1   7      329.78      442.01     77.94 o 
  -3  -1   7     6534.77     6179.46     69.83 o 
  -2  -1   7     2665.07     2712.57     43.75 o 
  -1  -1   7      463.79      486.36     23.07 o 
   0  -1   7     1028.22      994.26     38.64 o 
   1  -1   7      432.88      556.85     81.13 o 
   2  -1   7      134.15      119.40     16.68 o 
   3  -1   7      568.32      613.63     43.40 o 
   4  -1   7      502.23      544.11     98.40 o 
   5  -1   7      132.42      238.10     71.35 o 
   6  -1   7     4963.12     4810.31     78.64 o 
   7  -1   7      945.03      911.60     21.28 o 
   8  -1   7       71.87      114.88     41.68 o 
   9  -1   7      398.47      354.87     21.62 o 
  10  -1   7       57.23       44.45     27.48 o 
  11  -1   7        3.89       43.92     73.99 o 
 -11   0   7        5.20      122.39     54.13 o 
 -10   0   7      319.77      345.60     73.76 o 
  -9   0   7        1.20       13.59     51.34 o 
  -8   0   7      347.07      415.83     52.76 o 
  -7   0   7      188.01      178.41     23.01 o 
  -6   0   7       76.03       63.37     10.28 o 
  -5   0   7      749.90      759.23     16.84 o 
  -4   0   7     3008.55     3132.15     45.93 o 
  -3   0   7     1117.97     1116.26     24.15 o 
  -2   0   7      710.48      779.30     42.68 o 
  -1   0   7     3986.55     3659.02    119.29 o 
   0   0   7      838.42      889.38     18.38 o 
   1   0   7     5444.97     5067.08    224.69 o 
   2   0   7      465.33      582.75     44.29 o 
   3   0   7      372.32      475.71     56.87 o 
   4   0   7      523.03      501.04     37.26 o 
   5   0   7    11529.48    10725.72     21.38 o 
   6   0   7      403.76      444.97     68.66 o 
   7   0   7      789.91      986.61    149.57 o 
   8   0   7        0.90       14.12     45.47 o 
   9   0   7       13.51       14.19     58.74 o 
  10   0   7      266.42      252.80     45.81 o 
  11   0   7       15.12       11.35     12.82 o 
 -11   1   7       51.10       65.32     67.60 o 
 -10   1   7       53.58       78.80     52.28 o 
  -9   1   7      512.78      501.18     56.95 o 
  -8   1   7      351.46      358.25     23.52 o 
  -7   1   7      104.30      154.41     30.91 o 
  -6   1   7      590.79      570.50     42.43 o 
  -5   1   7      666.90      724.98     32.39 o 
  -4   1   7     1085.29     1188.03     61.74 o 
  -3   1   7       68.63       50.15     12.27 o 
  -2   1   7      985.06      905.54     65.41 o 
  -1   1   7      222.30      197.80     31.23 o 
   0   1   7     1924.50     1902.12     24.52 o 
   1   1   7     3344.55     3274.02    139.84 o 
   2   1   7     1670.58     1530.63     13.77 o 
   3   1   7     5213.08     5117.83    121.30 o 
   4   1   7       19.72       32.87     33.06 o 
   5   1   7     2790.81     2490.63     16.92 o 
   6   1   7      481.12      655.52     38.24 o 
   7   1   7      407.76      412.19     18.72 o 
   8   1   7      590.72      627.11     41.00 o 
   9   1   7      615.12      569.53     61.75 o 
  10   1   7       35.20       59.51     51.55 o 
  11   1   7      114.31      101.88      2.70 o 
 -11   2   7        0.30        0.00     34.90 o 
 -10   2   7       45.97      104.12     63.16 o 
  -9   2   7     1446.96     1347.41     53.80 o 
  -8   2   7       40.12       38.99     26.74 o 
  -7   2   7      596.88      599.20     30.25 o 
  -6   2   7      630.95      748.49     43.58 o 
  -5   2   7      429.05      382.54     15.28 o 
  -4   2   7     4608.14     4321.57     44.26 o 
  -3   2   7     1073.95     1204.31     71.33 o 
  -2   2   7     3712.05     3526.46     88.50 o 
  -1   2   7     3312.63     3305.79     29.65 o 
   0   2   7       36.40       86.01     61.00 o 
   1   2   7     6048.59     5997.14     30.03 o 
   2   2   7        0.61       14.32     24.95 o 
   3   2   7     1062.05     1156.04     54.20 o 
   4   2   7     3910.80     3817.80     45.29 o 
   5   2   7     1503.26     1575.98     38.82 o 
   6   2   7        0.03       30.44     20.43 o 
   7   2   7      654.21      731.10    131.60 o 
   8   2   7      234.73      340.76     57.99 o 
   9   2   7      261.08      261.64     30.56 o 
  10   2   7     1740.99     1738.93     43.51 o 
  11   2   7      168.07      192.44     47.02 o 
 -11   3   7      133.20      207.29     78.43 o 
 -10   3   7        3.33       11.92     47.34 o 
  -9   3   7      885.16      821.78     19.93 o 
  -8   3   7     1878.98     1763.79     24.97 o 
  -7   3   7      532.56      507.81     26.23 o 
  -6   3   7     1354.38     1350.05     91.59 o 
  -5   3   7     1083.67     1045.15     42.95 o 
  -4   3   7      965.64     1053.83     28.14 o 
  -3   3   7     1472.78     1391.83     15.61 o 
  -2   3   7      188.38      221.20     12.19 o 
  -1   3   7      283.43      303.92     25.69 o 
   0   3   7      148.22      155.06     24.15 o 
   1   3   7     1265.06     1226.40     22.11 o 
   2   3   7       82.04      103.28     49.56 o 
   3   3   7     6661.14     6486.68     49.16 o 
   4   3   7      362.07      366.62     25.77 o 
   5   3   7      239.42      238.51     55.37 o 
   6   3   7     2299.03     2276.25     30.32 o 
   7   3   7      100.16      194.26     84.98 o 
   8   3   7       28.10       24.64     34.80 o 
   9   3   7        7.83      104.57     35.80 o 
  10   3   7       83.60       99.52     57.68 o 
  11   3   7      154.64      151.44      6.58 o 
 -11   4   7      117.02       92.69     61.50 o 
 -10   4   7      921.78      853.31     40.67 o 
  -9   4   7      457.62      478.62     41.74 o 
  -8   4   7       63.75       81.85     43.22 o 
  -7   4   7      759.00      892.99     30.88 o 
  -6   4   7       10.47      103.39     38.43 o 
  -5   4   7     1992.36     1774.25     25.77 o 
  -4   4   7       94.06      148.59     64.21 o 
  -3   4   7     1047.43     1173.23     67.00 o 
  -2   4   7     2918.47     2975.63    124.86 o 
  -1   4   7      784.19      802.22    140.78 o 
   0   4   7        2.86       30.43     25.92 o 
   1   4   7     1649.49     1752.43     64.97 o 
   2   4   7      480.95      525.94     63.48 o 
   3   4   7     4179.07     3917.93     97.28 o 
   4   4   7     4248.86     4149.72     47.23 o 
   5   4   7     1476.06     1545.06     35.34 o 
   6   4   7      366.95      365.56      8.23 o 
   7   4   7       19.68       32.81     15.16 o 
   8   4   7      627.98      671.81    135.32 o 
   9   4   7      352.20      414.02     47.08 o 
  10   4   7      916.97      850.40     23.92 o 
  11   4   7       65.39       65.69     30.69 o 
 -10   5   7       92.41      148.37     55.87 o 
  -9   5   7        7.49       54.52     57.58 o 
  -8   5   7      149.23      140.92      7.68 o 
  -7   5   7       23.38       54.61     27.83 o 
  -6   5   7      237.45      243.59     33.46 o 
  -5   5   7      436.37      465.15     26.95 o 
  -4   5   7      682.00      867.37     46.57 o 
  -3   5   7      498.78      491.96     33.19 o 
  -2   5   7      581.75      637.10     31.58 o 
  -1   5   7     4248.84     4293.27     94.22 o 
   0   5   7     5172.56     5075.73     54.00 o 
   1   5   7     4375.81     4335.27     53.01 o 
   2   5   7     1478.22     1588.82     90.82 o 
   3   5   7     1865.86     1970.44     82.62 o 
   4   5   7     3856.40     3628.27     91.86 o 
   5   5   7       72.29      211.31     51.47 o 
   6   5   7     2150.27     2158.94     87.49 o 
   7   5   7        8.27       17.92     24.90 o 
   8   5   7      484.88      541.33     33.29 o 
   9   5   7      952.25      969.81     20.77 o 
  10   5   7      334.54      313.52     62.63 o 
  11   5   7      239.80      380.07    121.47 o 
 -10   6   7       42.96       44.05     34.90 o 
  -9   6   7       49.78       64.38     77.86 o 
  -8   6   7       21.83       66.68     60.19 o 
  -7   6   7      291.57      312.07     38.09 o 
  -6   6   7        6.07       59.32     51.95 o 
  -5   6   7       78.59      103.96     19.95 o 
  -4   6   7        1.56       69.00     54.12 o 
  -3   6   7     1286.72     1142.71    112.15 o 
  -2   6   7      442.82      428.35     59.67 o 
  -1   6   7     4972.01     4897.01     60.75 o 
   0   6   7      188.61      227.23     27.78 o 
   1   6   7      265.90      281.56     39.68 o 
   2   6   7     2557.96     2525.56     85.31 o 
   3   6   7      316.86      310.37     44.61 o 
   4   6   7      934.89     1220.98     55.71 o 
   5   6   7     4630.10     4157.99     38.60 o 
   6   6   7       56.31       54.04     34.37 o 
   7   6   7     1834.21     1710.40     57.20 o 
   8   6   7      133.38      141.31     34.91 o 
   9   6   7      989.65      854.25     24.29 o 
  10   6   7       42.27       74.37     35.06 o 
  11   6   7       30.71      105.84     90.95 o 
 -10   7   7      157.60      180.23     60.26 o 
  -9   7   7        0.94        1.95     31.20 o 
  -8   7   7       72.74      112.01     33.69 o 
  -7   7   7       11.69       37.23     61.45 o 
  -6   7   7        0.36       36.09     57.90 o 
  -5   7   7      158.42      182.57     20.63 o 
  -4   7   7        9.40       17.99     63.49 o 
  -3   7   7      164.79      182.49     25.28 o 
  -2   7   7     2506.32     2246.80    122.29 o 
  -1   7   7      160.87      142.99     34.16 o 
   0   7   7     4748.00     4397.02     49.81 o 
   1   7   7       26.49       32.23     41.39 o 
   2   7   7      922.89     1144.27    134.37 o 
   3   7   7      447.24      474.10     81.75 o 
   4   7   7       55.37       47.54     32.07 o 
   5   7   7      122.79      104.73     33.66 o 
   6   7   7      340.45      363.98     41.09 o 
   7   7   7       27.40       68.94      9.53 o 
   8   7   7      395.91      408.62     26.30 o 
   9   7   7      177.12      167.92     12.37 o 
  10   7   7      221.36      317.37     65.87 o 
  11   7   7       73.84      120.23     67.87 o 
  -9   8   7      180.53      149.44      0.27 o 
  -8   8   7       59.64       49.18     41.34 o 
  -7   8   7     2163.56     2395.29    127.14 o 
  -6   8   7       25.20       22.70     26.89 o 
  -5   8   7      476.71      577.68     87.35 o 
  -4   8   7      551.08      567.53     33.91 o 
  -3   8   7      428.05      445.65     78.79 o 
  -2   8   7      476.07      572.42     59.58 o 
  -1   8   7     1237.47     1484.29     66.48 o 
   0   8   7       74.68       87.65     29.21 o 
   1   8   7     5159.84     4703.90     22.97 o 
   2   8   7     1049.37     1121.05    107.69 o 
   3   8   7      494.02      645.80    114.13 o 
   4   8   7      930.93      871.77     24.24 o 
   5   8   7      556.84      511.39     12.01 o 
   6   8   7       33.40       34.09     15.89 o 
   7   8   7       45.74       51.19     40.78 o 
   8   8   7      402.80      487.58     61.38 o 
   9   8   7      703.95      616.87     27.21 o 
  10   8   7      296.88      347.22     68.33 o 
  11   8   7      456.05      445.89     42.43 o 
  -9   9   7        1.85       81.34     69.31 o 
  -8   9   7      767.55      709.89      1.89 o 
  -7   9   7       47.88       38.78    112.01 o 
  -6   9   7     1514.90     1389.24     37.29 o 
  -5   9   7       56.71      144.44     70.66 o 
  -4   9   7      681.38      640.52     98.16 o 
  -3   9   7       14.23       23.01      7.52 o 
  -2   9   7     1265.64     1139.73    157.14 o 
  -1   9   7       99.13      114.05     58.45 o 
   0   9   7     1095.70     1283.62     77.01 o 
   1   9   7      167.33      181.25     27.77 o 
   2   9   7       87.35      100.84     50.32 o 
   3   9   7     2774.91     2624.66    139.98 o 
   4   9   7      424.36      435.52     38.30 o 
   5   9   7       66.68       65.20      5.99 o 
   6   9   7      149.17      162.46     36.11 o 
   7   9   7       60.42       69.99     28.16 o 
   8   9   7        4.97       25.57     42.70 o 
   9   9   7        0.08       26.11     18.46 o 
  10   9   7       96.93       95.99     52.22 o 
  11   9   7      283.23      253.44     11.68 o 
  -9  10   7       16.96       11.35    124.03 o 
  -8  10   7        0.35        0.00    124.03 o 
  -7  10   7      474.46      496.68     29.59 o 
  -6  10   7      199.28      155.38    121.74 o 
  -5  10   7      304.44      286.58     13.78 o 
  -4  10   7      928.29      836.78     28.17 o 
  -3  10   7        0.55       45.64     39.18 o 
  -2  10   7       39.67       87.09     60.68 o 
  -1  10   7      289.95      300.93     50.99 o 
   0  10   7      135.57      258.37     50.96 o 
   1  10   7      297.67      348.13     47.09 o 
   2  10   7      923.10     1059.31     62.76 o 
   3  10   7       13.88       21.39     12.77 o 
   4  10   7       16.41       22.25     54.56 o 
   5  10   7      756.53      792.71     77.26 o 
   6  10   7       19.15       53.94     49.58 o 
   7  10   7      940.28      857.16     24.66 o 
   8  10   7      102.50      192.59     61.73 o 
   9  10   7       40.36      112.68     34.25 o 
  10  10   7        1.50      119.03     58.37 o 
  -8  11   7       27.49       16.08     43.51 o 
  -7  11   7        0.16        0.00     19.32 o 
  -6  11   7       22.19      131.20     54.59 o 
  -5  11   7      304.95      361.97     43.24 o 
  -4  11   7       45.14       53.91     34.86 o 
  -3  11   7      702.76      891.43     98.29 o 
  -2  11   7     1252.79     1367.95     70.06 o 
  -1  11   7       25.87       55.71     22.85 o 
   0  11   7      165.87      208.45     37.29 o 
   1  11   7       49.25       55.96     53.23 o 
   2  11   7      525.37      492.63     16.62 o 
   3  11   7      179.17      166.95     66.18 o 
   4  11   7      651.68      585.87     59.27 o 
   5  11   7        6.52        9.35     42.48 o 
   6  11   7     1970.39     1794.81     58.71 o 
   7  11   7       28.82       70.81     51.40 o 
   8  11   7      556.58      581.09    213.21 o 
   9  11   7       11.71       68.06     32.43 o 
  10  11   7       49.08      108.12     22.43 o 
  -8  12   7       11.70       12.70     91.88 o 
  -7  12   7       85.13       60.53     36.75 o 
  -6  12   7       24.60       26.48     78.64 o 
  -5  12   7      233.30      246.58     29.18 o 
  -4  12   7      453.34      443.17     15.40 o 
  -3  12   7     1661.13     1619.57     68.76 o 
  -2  12   7      161.29      231.88     71.39 o 
  -1  12   7     1474.19     1339.49     49.33 o 
   0  12   7       44.92       80.89     38.14 o 
   1  12   7     1233.74     1306.98     54.52 o 
   2  12   7      683.84      683.15     59.71 o 
   3  12   7      810.21      805.38    177.00 o 
   4  12   7      669.60     1071.71     86.14 o 
   5  12   7      186.89      176.18     65.17 o 
   6  12   7       68.54       63.57      5.39 o 
   7  12   7     1460.98     1570.02    132.01 o 
   8  12   7       38.08      247.37    220.03 o 
   9  12   7      291.51      393.04     75.33 o 
  -7  13   7       27.33       18.92    126.33 o 
  -6  13   7        3.36        3.78     39.45 o 
  -5  13   7        9.23       11.35     21.75 o 
  -4  13   7      141.37      210.24     38.24 o 
  -3  13   7       19.17       90.53     20.00 o 
  -2  13   7      973.09     1295.08     67.39 o 
  -1  13   7       78.45       76.84     24.17 o 
   0  13   7     1399.56     1423.73     21.68 o 
   1  13   7       48.26       46.98     12.74 o 
   2  13   7      283.41      279.29     65.56 o 
   3  13   7     1060.69     1293.47     55.86 o 
   4  13   7      668.51      675.71     43.78 o 
   5  13   7      219.34      295.05     66.44 o 
   6  13   7       22.02       93.89     70.81 o 
   7  13   7        0.84       82.50     71.34 o 
   8  13   7        1.65       81.00     55.26 o 
   9  13   7      104.01      265.17     94.11 o 
  -6  14   7       41.57       30.27     66.21 o 
  -5  14   7      171.49      143.76      3.78 o 
  -4  14   7      308.47      327.11     98.23 o 
  -3  14   7      476.46      491.41     46.21 o 
  -2  14   7      722.78      650.24     46.72 o 
  -1  14   7      162.83      196.65     53.13 o 
   0  14   7      102.68      169.28     58.97 o 
   1  14   7     1021.47      950.13     21.21 o 
   2  14   7       64.92      198.10     56.11 o 
   3  14   7     1133.31     1040.26     35.81 o 
   4  14   7      109.92      105.48     62.15 o 
   5  14   7       15.62       66.87     49.65 o 
   6  14   7       85.00       69.31     44.18 o 
   7  14   7      165.06      325.50    160.24 o 
   8  14   7      181.69      387.67     88.09 o 
  -5  15   7       67.80       55.80     62.42 o 
  -4  15   7      192.22      160.78     82.01 o 
  -3  15   7        0.36        0.95      1.76 o 
  -2  15   7       35.98       37.43     55.26 o 
  -1  15   7      175.54      239.35     42.76 o 
   0  15   7      207.48      173.50      4.58 o 
   1  15   7      134.15      132.92     50.10 o 
   2  15   7      746.00      738.85    109.31 o 
   3  15   7      801.60      853.23    105.05 o 
   4  15   7       30.75      100.14     31.99 o 
   5  15   7      142.35      188.89     21.21 o 
   6  15   7       57.62      296.26    154.57 o 
   7  15   7       61.96      290.43     97.89 o 
  -4  16   7      293.79      370.21    128.22 o 
  -3  16   7      129.40      203.62     49.59 o 
  -2  16   7      171.03      235.50     57.42 o 
  -1  16   7        9.69       12.61     35.67 o 
   0  16   7        1.94       13.50     54.29 o 
   1  16   7       86.37       78.92     29.10 o 
   2  16   7        3.79        6.77     19.11 o 
   3  16   7      124.72      111.58     53.42 o 
   4  16   7      382.66      351.57    130.38 o 
   5  16   7      283.37      368.08     28.98 o 
   6  16   7       15.82       41.34     20.27 o 
  -2  17   7      239.98      262.53    120.25 o 
  -1  17   7      337.75      427.50    114.71 o 
   0  17   7       37.51       67.56     19.32 o 
   1  17   7      163.09      136.56     75.06 o 
   2  17   7        4.16        4.73     17.77 o 
   3  17   7      182.18      170.38     18.38 o 
   4  17   7       82.27       75.51     19.93 o 
   5  17   7        6.19       16.47     42.02 o 
  -2 -13   8        4.32        1.89     16.75 o 
  -1 -13   8        1.85        0.00     81.47 o 
  -5 -12   8       56.11       44.45     29.61 o 
  -4 -12   8      438.03      359.39     31.08 o 
  -3 -12   8      172.34      134.77     44.22 o 
  -2 -12   8      160.99      174.31     38.85 o 
  -1 -12   8       30.23       30.10     20.20 o 
   0 -12   8       12.96        9.46      6.49 o 
   1 -12   8      364.15      357.51     69.58 o 
   2 -12   8      153.12      125.79     28.64 o 
  -6 -11   8      107.58      113.64     16.76 o 
  -5 -11   8        3.42        1.98     40.02 o 
  -4 -11   8       63.39       61.40     11.08 o 
  -3 -11   8     1592.24     1420.35     80.05 o 
  -2 -11   8        1.56        0.00     35.56 o 
  -1 -11   8     1468.55     1309.37     15.88 o 
   0 -11   8      132.97      141.80     16.75 o 
   1 -11   8      187.65      287.25     84.99 o 
   2 -11   8      473.24      465.20     27.02 o 
   3 -11   8      111.04      149.57     47.29 o 
   4 -11   8       87.11      126.06     19.86 o 
   5 -11   8      284.86      278.06     13.78 o 
  -7 -10   8       17.63       20.81     60.54 o 
  -6 -10   8       81.09       51.07     35.02 o 
  -5 -10   8      249.55      278.45     67.49 o 
  -4 -10   8       15.21       17.02     47.43 o 
  -3 -10   8      449.49      407.54     48.04 o 
  -2 -10   8     1330.17     1301.33     30.60 o 
  -1 -10   8      172.74      158.49     71.20 o 
   0 -10   8      875.69      908.66     62.29 o 
   1 -10   8       47.36       53.37      5.27 o 
   2 -10   8        9.80        9.46    116.33 o 
   3 -10   8      181.21      273.33     94.85 o 
   4 -10   8       30.79       55.80     73.64 o 
   5 -10   8        3.93        3.78     51.21 o 
   6 -10   8        1.23       23.24     19.59 o 
  -8  -9   8       14.14       12.30     11.72 o 
  -7  -9   8     1211.01     1073.77     38.03 o 
  -6  -9   8       16.09       19.86     42.45 o 
  -5  -9   8      577.14      612.67     52.09 o 
  -4  -9   8      336.24      314.09     28.54 o 
  -3  -9   8       80.65       88.90     27.18 o 
  -2  -9   8      131.27      113.66     26.59 o 
  -1  -9   8       60.46       58.64      0.27 o 
   0  -9   8       40.09       50.12     28.93 o 
   1  -9   8      596.81      606.03     15.94 o 
   2  -9   8     2873.17     2805.90     83.36 o 
   3  -9   8       99.84      125.39     65.26 o 
   4  -9   8       75.30      233.34    126.60 o 
   5  -9   8        9.14        5.67     79.45 o 
   6  -9   8        0.36        0.00     21.62 o 
   7  -9   8      101.96      151.33     81.07 o 
  -8  -8   8      309.01      249.50     57.49 o 
  -7  -8   8       87.06      130.45     49.59 o 
  -6  -8   8      663.64      658.05     38.37 o 
  -5  -8   8      593.54      540.56     84.11 o 
  -4  -8   8      327.47      299.55     20.54 o 
  -3  -8   8      112.98      182.46     35.33 o 
  -2  -8   8      833.69      781.85     47.97 o 
  -1  -8   8       45.48       49.18     34.69 o 
   0  -8   8      103.72       98.46     27.28 o 
   1  -8   8     1268.73     1184.13     42.16 o 
   2  -8   8       98.95      101.61     66.61 o 
   3  -8   8      906.35     1094.69     56.88 o 
   4  -8   8     1252.54     1300.06     20.54 o 
   5  -8   8       32.04       32.83     29.86 o 
   6  -8   8        0.84      143.49     77.15 o 
   7  -8   8        9.90       77.28     89.85 o 
  -9  -7   8        6.84        5.99     12.24 o 
  -8  -7   8       36.25       69.89     13.16 o 
  -7  -7   8        2.01       26.75     26.11 o 
  -6  -7   8      244.21      234.60     13.26 o 
  -5  -7   8        0.50        5.02     20.11 o 
  -4  -7   8      687.93      598.55     27.48 o 
  -3  -7   8     1606.54     1573.29     70.83 o 
  -2  -7   8      622.96      683.34     55.11 o 
  -1  -7   8      344.52      392.94     44.63 o 
   0  -7   8       21.90       38.00     44.84 o 
   1  -7   8        4.73       77.66     78.64 o 
   2  -7   8      785.88      793.48     40.95 o 
   3  -7   8     1070.54     1096.72    132.28 o 
   4  -7   8       58.62      157.81     51.75 o 
   6  -7   8        5.20       20.13      9.05 o 
   7  -7   8      211.81      232.94     99.44 o 
  -9  -6   8      190.65      218.69     21.35 o 
  -8  -6   8        8.87       33.67     39.39 o 
  -7  -6   8      439.73      426.96     28.64 o 
  -6  -6   8      638.68      613.28     11.08 o 
  -5  -6   8        2.17        7.16     27.32 o 
  -4  -6   8      111.57      103.86     10.20 o 
  -3  -6   8       12.40       38.28     32.76 o 
  -2  -6   8     1704.07     1809.69     44.34 o 
  -1  -6   8      178.76      212.86     53.31 o 
   0  -6   8      561.84      578.40     65.22 o 
   1  -6   8     1563.75     1660.05     72.08 o 
   2  -6   8      228.95      335.39     62.34 o 
   3  -6   8     1549.65     1596.36     18.24 o 
   4  -6   8      357.57      350.48     86.20 o 
   5  -6   8        0.97       29.45     51.75 o 
   6  -6   8     1546.23     1453.14    121.20 o 
   8  -6   8      595.14      592.74     77.56 o 
   9  -6   8        0.45       12.84     27.97 o 
 -10  -5   8      247.54      240.72     25.74 o 
  -9  -5   8      343.43      291.77     20.37 o 
  -8  -5   8       63.69       48.39     24.94 o 
  -7  -5   8       98.83       99.63      4.45 o 
  -6  -5   8      430.86      392.53      3.64 o 
  -5  -5   8      275.82      281.64     29.79 o 
  -4  -5   8      410.84      354.85      3.08 o 
  -3  -5   8      357.02      393.65     39.65 o 
  -2  -5   8      266.91      328.75     49.85 o 
  -1  -5   8     7585.09     6990.15     20.78 o 
   0  -5   8       55.00       98.16     28.81 o 
   1  -5   8     1983.70     2110.21     47.49 o 
   2  -5   8      701.67      918.23     60.83 o 
   3  -5   8      148.16      219.79     34.15 o 
   4  -5   8      286.15      343.40     39.72 o 
   5  -5   8      197.38      197.38     10.67 o 
   6  -5   8        2.35        2.84     81.20 o 
   7  -5   8      669.91      650.44     44.59 o 
   8  -5   8       43.26       27.70    124.84 o 
   9  -5   8      394.16      519.38    134.30 o 
 -10  -4   8       47.01       42.15     28.00 o 
  -9  -4   8       45.75       39.17      6.20 o 
  -8  -4   8      638.12      682.75     69.49 o 
  -7  -4   8      155.25      122.19     27.89 o 
  -6  -4   8     1644.22     1467.15     16.30 o 
  -5  -4   8      255.56      381.35     53.80 o 
  -4  -4   8      284.34      282.93     30.47 o 
  -3  -4   8     1546.89     1649.47    114.65 o 
  -2  -4   8       14.68       15.27     38.21 o 
  -1  -4   8      904.91      906.29     34.19 o 
   0  -4   8     2052.57     2088.40     37.05 o 
   1  -4   8      841.49      963.18    102.97 o 
   2  -4   8     1191.55     1262.17    105.65 o 
   3  -4   8      269.53      277.76     37.59 o 
   4  -4   8       23.15       45.95     35.38 o 
   5  -4   8       57.45       64.04     67.15 o 
   6  -4   8        5.42        8.55      5.94 o 
   7  -4   8      170.41      165.81     57.81 o 
   8  -4   8      135.64      162.47     50.87 o 
   9  -4   8       50.47       76.88     12.43 o 
  10  -4   8      143.20      171.05     27.29 o 
 -10  -3   8       77.51      155.74     55.11 o 
  -9  -3   8       95.46       90.51     16.75 o 
  -8  -3   8       39.61      102.36     76.14 o 
  -7  -3   8     1221.33     1107.75     38.13 o 
  -6  -3   8       53.73       59.07     29.63 o 
  -5  -3   8     1558.27     1510.85     37.83 o 
  -4  -3   8       42.74       79.44     42.83 o 
  -3  -3   8      134.14      144.79     40.23 o 
  -2  -3   8      215.39      222.54     18.79 o 
  -1  -3   8     1582.98     1573.50     13.38 o 
   0  -3   8      691.70      710.46     25.61 o 
   1  -3   8      215.58      280.08     31.99 o 
   2  -3   8       30.31       46.58     47.08 o 
   3  -3   8     1191.12     1168.80     19.56 o 
   4  -3   8       55.96       71.47     92.17 o 
   5  -3   8      446.90      552.34     77.53 o 
   6  -3   8      125.49      178.75     50.33 o 
   7  -3   8        8.35       18.66     88.16 o 
   8  -3   8      137.72      118.41     58.84 o 
   9  -3   8      383.81      364.26     28.64 o 
  10  -3   8       10.91       17.69     36.56 o 
 -10  -2   8       11.53       29.76     23.76 o 
  -9  -2   8      491.03      440.87     34.39 o 
  -8  -2   8       39.72       72.80     19.48 o 
  -7  -2   8        0.10        4.39     41.48 o 
  -6  -2   8     1022.93     1028.59     88.57 o 
  -5  -2   8     2648.66     2526.94     29.60 o 
  -4  -2   8      680.36      691.22     27.57 o 
  -3  -2   8      232.81      277.58     28.68 o 
  -2  -2   8       29.13       33.41     26.06 o 
  -1  -2   8      139.99      147.53     26.59 o 
   0  -2   8     5923.07     6013.06    620.64 o 
   1  -2   8       21.22       27.11     12.45 o 
   2  -2   8       23.23       38.77     26.17 o 
   3  -2   8      326.20      323.13     29.79 o 
   4  -2   8     1198.78     1237.29     27.83 o 
   5  -2   8      262.70      254.44     40.62 o 
   6  -2   8      236.14      244.82     39.60 o 
   7  -2   8      899.91      881.83     26.89 o 
   8  -2   8      102.96       94.90     44.86 o 
   9  -2   8      413.39      365.04     15.37 o 
  10  -2   8        0.93        5.67     66.91 o 
 -10  -1   8        0.53       16.97     45.66 o 
  -9  -1   8        0.27        9.52     23.86 o 
  -8  -1   8      599.00      673.45     41.45 o 
  -7  -1   8      222.57      205.65     37.14 o 
  -6  -1   8       11.30       81.28     45.64 o 
  -5  -1   8        1.32       68.22     51.53 o 
  -4  -1   8     4696.73     4630.93     60.96 o 
  -3  -1   8      185.09      235.68     48.65 o 
  -2  -1   8      190.90      282.49     52.90 o 
  -1  -1   8      246.97      361.68     55.79 o 
   0  -1   8      419.33      394.02     48.30 o 
   1  -1   8        1.05       65.94     54.80 o 
   2  -1   8        8.61       37.12     38.21 o 
   3  -1   8      374.61      390.37     31.22 o 
   4  -1   8        0.46       15.17     35.61 o 
   5  -1   8     3375.01     3156.78     82.35 o 
   6  -1   8        0.09        3.36     31.79 o 
   7  -1   8     3942.12     3599.42     11.08 o 
   8  -1   8      675.70      698.10     46.06 o 
   9  -1   8        2.14        2.84      5.39 o 
  10  -1   8      207.34      205.08     64.25 o 
  11  -1   8       12.14       11.93     20.50 o 
 -10   0   8        4.81       62.13     16.25 o 
  -9   0   8      197.89      184.61     29.84 o 
  -8   0   8      145.35      116.67     26.07 o 
  -7   0   8        0.04       75.97     43.86 o 
  -6   0   8      657.21      679.98     91.84 o 
  -5   0   8      434.23      450.30     33.42 o 
  -4   0   8      225.77      243.93     46.24 o 
  -3   0   8      417.37      457.55     80.24 o 
  -2   0   8     4283.44     4355.91     43.53 o 
  -1   0   8      798.05      917.22    230.37 o 
   0   0   8     6746.67     6552.18     81.57 o 
   1   0   8       13.65       22.84     27.06 o 
   2   0   8       92.02      135.36     38.21 o 
   3   0   8     1381.60     1752.65     71.45 o 
   4   0   8     2120.34     2034.90    107.11 o 
   5   0   8     1967.92     1978.14     77.18 o 
   6   0   8     3331.49     3142.77    220.64 o 
   7   0   8       13.67       14.19      0.67 o 
   8   0   8      196.69      212.76     21.43 o 
   9   0   8       86.61      129.10     33.23 o 
  10   0   8       14.28       41.54     26.01 o 
  11   0   8      135.52      142.48     39.25 o 
 -11   1   8        3.72       15.74     65.36 o 
 -10   1   8      106.23      139.15     79.21 o 
  -9   1   8      469.87      686.49    114.71 o 
  -8   1   8      627.75      596.89     42.68 o 
  -7   1   8      986.00     1008.51     81.46 o 
  -6   1   8     1428.70     1595.82     70.60 o 
  -5   1   8      954.13      863.93     34.17 o 
  -4   1   8     3449.11     3567.80     43.02 o 
  -3   1   8     1226.82     1349.81     46.62 o 
  -2   1   8      299.04      430.98     88.08 o 
  -1   1   8     6578.68     6511.91    269.62 o 
   0   1   8       28.95      116.16     59.71 o 
   1   1   8     7537.80     7018.70     49.38 o 
   2   1   8      375.01      438.86     30.47 o 
   3   1   8      169.93      163.92      2.13 o 
   4   1   8     3268.26     3190.79     51.35 o 
   5   1   8     1162.20     1186.39     49.37 o 
   6   1   8     1137.45     1374.17    136.33 o 
   7   1   8      964.42      964.52    164.97 o 
   8   1   8     1396.44     1492.01    147.07 o 
   9   1   8      500.58      573.01     73.14 o 
  10   1   8      104.73      139.95     72.53 o 
  11   1   8        1.66       20.77     70.59 o 
 -10   2   8       37.03       55.65     12.16 o 
  -9   2   8       13.52       10.40     17.64 o 
  -8   2   8      641.84      550.53    212.08 o 
  -7   2   8      394.60      428.94     27.02 o 
  -6   2   8     1294.02     1301.75     48.23 o 
  -5   2   8     2304.47     2388.82     19.71 o 
  -4   2   8     1105.35     1131.96    137.74 o 
  -3   2   8     3698.74     3513.01     33.75 o 
  -2   2   8      778.21      789.84     33.47 o 
  -1   2   8      762.29      797.82     38.37 o 
   0   2   8     3020.69     3059.80     66.99 o 
   1   2   8      202.30      196.01     20.00 o 
   2   2   8     3479.26     3395.95     15.38 o 
   3   2   8     1516.98     1478.38     37.81 o 
   4   2   8     1361.22     1449.70     56.48 o 
   5   2   8      501.50      722.87     71.09 o 
   6   2   8        3.82       42.55     59.84 o 
   7   2   8        0.62       43.37     55.19 o 
   8   2   8       13.24       27.99     48.67 o 
   9   2   8      641.64      636.44     44.18 o 
  10   2   8      512.20      497.58     90.24 o 
  11   2   8      114.01      159.27     22.36 o 
 -10   3   8      158.04      123.10     50.26 o 
  -9   3   8      481.83      426.64     28.24 o 
  -8   3   8      579.31      614.68     46.28 o 
  -7   3   8      586.58      634.34     64.44 o 
  -6   3   8       35.19       38.76     18.70 o 
  -5   3   8     1080.00     1031.96     44.56 o 
  -4   3   8       10.96       48.47     44.90 o 
  -3   3   8      760.74      711.39      8.08 o 
  -2   3   8     3054.64     3032.07    151.27 o 
  -1   3   8      380.68      380.79     51.40 o 
   0   3   8     2304.20     2452.20     54.58 o 
   1   3   8      221.68      221.46     31.84 o 
   2   3   8     5168.56     5201.09     45.65 o 
   3   3   8     1661.11     1667.64    103.39 o 
   4   3   8     4504.62     4210.21     35.53 o 
   5   3   8     1451.54     1434.84     34.19 o 
   6   3   8       22.66       29.46     23.37 o 
   7   3   8        0.52       15.16     52.71 o 
   8   3   8       25.64       42.56     99.58 o 
   9   3   8      429.58      413.85     38.78 o 
  10   3   8       42.90      147.66     72.62 o 
  11   3   8      515.65      481.00     53.84 o 
 -10   4   8       14.56       10.40     59.18 o 
  -9   4   8       86.79      165.10     45.67 o 
  -8   4   8      143.18      209.06     57.90 o 
  -7   4   8        5.46       13.96     17.73 o 
  -6   4   8      187.98      180.31     29.44 o 
  -5   4   8      650.13      663.17     43.50 o 
  -4   4   8     3466.15     3394.42     34.72 o 
  -3   4   8     1314.27     1486.92     44.29 o 
  -2   4   8      818.16     1057.62     44.75 o 
  -1   4   8       27.35       52.96      7.99 o 
   0   4   8    21718.38    20100.26    135.00 o 
   1   4   8      493.26      546.10     34.30 o 
   2   4   8     2932.78     2910.73     66.98 o 
   3   4   8       46.60       54.01      7.11 o 
   4   4   8     3838.93     3561.63     57.72 o 
   5   4   8     3326.93     3235.53     59.46 o 
   6   4   8      563.02      785.51    102.54 o 
   7   4   8      219.21      182.77     47.05 o 
   8   4   8        1.34       61.95     81.47 o 
   9   4   8      210.72      213.54     47.49 o 
  10   4   8      535.19      575.07     29.45 o 
  11   4   8      152.37      229.46     61.54 o 
 -10   5   8       13.85       10.40     16.42 o 
  -9   5   8       13.26       25.19     37.76 o 
  -8   5   8      343.90      389.73     14.35 o 
  -7   5   8       69.24       73.77     46.46 o 
  -6   5   8       43.39       68.48     21.09 o 
  -5   5   8      192.53      178.40     71.64 o 
  -4   5   8     1448.67     1577.40     69.63 o 
  -3   5   8     1375.61     1160.88     22.26 o 
  -2   5   8     2518.91     2548.15    113.14 o 
  -1   5   8      112.86      118.02     17.58 o 
   0   5   8      100.62      161.08     49.34 o 
   1   5   8      190.59      175.62     19.82 o 
   2   5   8     2210.89     2238.11     67.05 o 
   3   5   8     2090.85     2043.38     63.68 o 
   4   5   8        2.42        9.50     16.44 o 
   5   5   8     4531.01     4294.89     59.57 o 
   6   5   8      228.56      274.25     39.95 o 
   7   5   8     2193.00     2143.17     39.50 o 
   8   5   8       29.81       35.31     64.79 o 
   9   5   8      146.21      163.18     45.93 o 
  10   5   8      116.21      130.08     48.17 o 
  11   5   8      436.94      446.28    134.84 o 
 -10   6   8       13.32       26.46     37.99 o 
  -9   6   8      146.78      171.17     64.11 o 
  -8   6   8      170.58      141.88     16.82 o 
  -7   6   8       10.53       11.48     48.26 o 
  -6   6   8       90.98       93.28     29.84 o 
  -5   6   8      630.44      714.68     31.86 o 
  -4   6   8      530.27      529.12     87.89 o 
  -3   6   8      288.20      327.37     10.96 o 
  -2   6   8     3601.03     3579.56     28.69 o 
  -1   6   8      186.61      383.03     60.89 o 
   0   6   8     7546.21     7027.62     17.57 o 
   1   6   8     1721.44     1630.13     29.94 o 
   2   6   8      284.65      298.50     49.37 o 
   3   6   8       11.58       48.87     30.29 o 
   4   6   8     1937.21     2079.46    140.81 o 
   5   6   8       68.69       67.11     13.34 o 
   6   6   8       92.20       92.41     17.63 o 
   7   6   8     1488.94     1434.22     78.38 o 
   8   6   8      844.20      984.48     97.47 o 
   9   6   8      183.75      183.50     43.83 o 
  10   6   8       21.31       68.30     69.04 o 
  11   6   8      150.58      130.10     76.93 o 
 -10   7   8        3.92        1.89    130.38 o 
  -9   7   8      273.81      250.17     19.20 o 
  -8   7   8        8.81        4.73     22.96 o 
  -7   7   8     1248.86     1060.01    161.53 o 
  -6   7   8       93.50       91.74      1.35 o 
  -5   7   8       29.21       50.39     29.33 o 
  -4   7   8     1972.17     1803.62     34.94 o 
  -3   7   8      713.50      721.57    145.30 o 
  -2   7   8     1696.15     1839.48     52.38 o 
  -1   7   8     3468.27     3357.92     45.47 o 
   0   7   8      270.91      302.64     24.58 o 
   1   7   8     4036.18     3689.03     62.09 o 
   2   7   8      463.16      452.89     22.77 o 
   3   7   8      306.33      338.90     38.78 o 
   4   7   8       54.18       68.38      3.57 o 
   5   7   8      224.28      272.82     60.65 o 
   6   7   8     1544.82     1775.37     84.33 o 
   7   7   8        3.53       20.39      7.23 o 
   8   7   8      544.83      511.89     11.06 o 
   9   7   8     1288.45     1392.53     76.61 o 
  10   7   8      752.44      720.91    173.96 o 
  11   7   8      118.39      115.70     26.07 o 
  -9   8   8       72.86       62.42      1.62 o 
  -8   8   8      413.03      392.37     39.05 o 
  -7   8   8        0.12        0.00     25.67 o 
  -6   8   8     2404.97     2445.15     88.50 o 
  -5   8   8        0.25       48.67     20.33 o 
  -4   8   8      726.52      702.19     56.06 o 
  -3   8   8      219.49      203.33     72.48 o 
  -2   8   8        7.03       10.49     24.39 o 
  -1   8   8      173.74      175.18     66.75 o 
   0   8   8      662.12      693.79     53.33 o 
   1   8   8        6.30       19.64     65.76 o 
   2   8   8     1137.39     1382.29     45.53 o 
   3   8   8     2214.69     2075.92    132.22 o 
   4   8   8      403.57      483.35     57.43 o 
   5   8   8      335.37      409.00     43.04 o 
   6   8   8      499.98      514.18     37.37 o 
   7   8   8      158.83      141.35     44.67 o 
   8   8   8       13.46       41.88     42.15 o 
   9   8   8      144.53      175.41     65.67 o 
  10   8   8      266.02      304.98     43.36 o 
  11   8   8      109.75      175.49     64.31 o 
  -9   9   8      157.66      142.81     11.08 o 
  -8   9   8       90.53       83.23     25.40 o 
  -7   9   8      735.46      744.74    102.28 o 
  -6   9   8      218.97      254.01     46.75 o 
  -5   9   8      770.75      862.83     91.88 o 
  -4   9   8      226.03      257.98     45.53 o 
  -3   9   8        3.03        3.27     23.33 o 
  -2   9   8       84.88       97.13     16.05 o 
  -1   9   8       57.70       55.80     60.69 o 
   0   9   8       28.24      116.97     52.66 o 
   1   9   8        2.40        6.73     55.33 o 
   2   9   8      663.63      676.03     59.34 o 
   3   9   8      608.38      548.51     67.07 o 
   4   9   8      608.49      562.79     32.34 o 
   5   9   8      528.60      504.79     23.32 o 
   6   9   8        4.95       16.05     20.67 o 
   7   9   8       84.75       84.27     38.54 o 
   8   9   8      299.78      336.33     37.06 o 
   9   9   8      132.34      139.51     29.52 o 
  10   9   8        1.98       13.94     28.77 o 
  -8  10   8        6.41       43.24     90.53 o 
  -7  10   8       16.70       13.24     35.81 o 
  -6  10   8        0.99       12.30     20.27 o 
  -5  10   8      223.74      188.48     67.15 o 
  -4  10   8       74.01      159.02     52.96 o 
  -3  10   8      877.06     1074.68     87.60 o 
  -2  10   8     1241.71     1260.13     72.47 o 
  -1  10   8        0.42        1.15     43.61 o 
   0  10   8      903.61     1250.85     78.18 o 
   1  10   8      267.64      278.84     37.09 o 
   2  10   8      667.91      623.98     16.15 o 
   3  10   8       17.12       84.14     42.29 o 
   4  10   8      969.13     1183.42    118.29 o 
   5  10   8       67.86       79.51     72.22 o 
   6  10   8     2620.88     2573.99     71.77 o 
   7  10   8       46.35      147.43     41.21 o 
   8  10   8      411.88      389.01     32.56 o 
   9  10   8       10.33       19.89     31.01 o 
  10  10   8        8.55        4.73    109.44 o 
  -8  11   8       22.05       21.75      5.13 o 
  -7  11   8      230.80      172.13     99.04 o 
  -6  11   8      172.94      156.06     27.83 o 
  -5  11   8        0.03        0.00     99.98 o 
  -4  11   8       55.78       82.69    123.09 o 
  -3  11   8      103.15      119.28     16.99 o 
  -2  11   8     1485.72     1525.39    136.80 o 
  -1  11   8     1061.32     1347.08     63.60 o 
   0  11   8      201.97      245.31     32.22 o 
   1  11   8      794.82      960.19     48.51 o 
   2  11   8     1582.33     1911.32     89.88 o 
   3  11   8       92.99      100.80     53.77 o 
   4  11   8      399.40      454.26     30.32 o 
   5  11   8     2346.64     2357.65     85.69 o 
   6  11   8        1.87        5.24      9.12 o 
   7  11   8     2894.63     2733.15     57.51 o 
   8  11   8       12.50       14.19      0.95 o 
   9  11   8      416.29      457.76     34.05 o 
  10  11   8        0.83      333.49    197.00 o 
  -7  12   8        2.58        1.89    104.31 o 
  -6  12   8       22.64       17.02     31.62 o 
  -5  12   8      119.08      121.33      2.43 o 
  -4  12   8       61.88       59.58     42.43 o 
  -3  12   8      669.62      604.36     18.31 o 
  -2  12   8      820.42      809.59     67.82 o 
  -1  12   8        0.23       13.14     16.96 o 
   0  12   8     1528.08     1736.88     66.95 o 
   1  12   8        0.15        7.37      4.56 o 
   2  12   8      894.97      937.73    111.54 o 
   3  12   8     3651.94     3319.54     46.75 o 
   4  12   8      294.92      297.58     47.63 o 
   5  12   8      270.43      241.42     32.83 o 
   6  12   8      279.13      345.90     56.65 o 
   7  12   8      422.64      447.40     55.71 o 
   8  12   8      264.18      242.93     21.35 o 
   9  12   8       56.86      194.67    153.69 o 
  -7  13   8      198.78      214.97    130.38 o 
  -6  13   8       37.42       32.16     94.71 o 
  -5  13   8       12.98        8.51     78.10 o 
  -4  13   8      221.51      317.52    132.14 o 
  -3  13   8       62.48      127.52     45.33 o 
  -2  13   8      474.65      467.20     61.60 o 
  -1  13   8      213.62      311.44     77.73 o 
   0  13   8       84.33       94.35     88.17 o 
   1  13   8      761.99      825.28     82.35 o 
   2  13   8      114.28      141.99     31.31 o 
   3  13   8      657.68      657.23     32.56 o 
   4  13   8      729.92      769.62     74.40 o 
   5  13   8      173.70      203.93     61.68 o 
   6  13   8      116.91      128.14     13.52 o 
   7  13   8      135.22      118.22     32.30 o 
   8  13   8      601.33      661.07    165.24 o 
   9  13   8       15.48      122.63    296.64 o 
  -6  14   8      436.92      396.29      7.30 o 
  -5  14   8      115.27      102.15      4.73 o 
  -4  14   8        0.80        0.95    119.44 o 
  -3  14   8      384.01      439.93    100.39 o 
  -2  14   8       57.05       79.91     17.20 o 
  -1  14   8      358.89      319.34     17.07 o 
   0  14   8      216.46      201.39     31.07 o 
   1  14   8      419.00      420.00     20.33 o 
   2  14   8      326.22      352.55     43.13 o 
   3  14   8      298.51      333.75     53.26 o 
   4  14   8      383.55      359.05     58.98 o 
   5  14   8       13.34       15.27      4.84 o 
   6  14   8      753.90      643.63     31.66 o 
   7  14   8        0.03       32.29     61.48 o 
   8  14   8       92.58      228.76    149.50 o 
  -5  15   8      420.52      381.83     14.46 o 
  -4  15   8      286.85      257.80      7.30 o 
  -3  15   8       58.27       85.39     16.08 o 
  -2  15   8       12.01       29.91     48.91 o 
  -1  15   8       60.07       67.63      7.41 o 
   0  15   8       59.68      114.70     44.05 o 
   1  15   8      144.07      162.50      7.16 o 
   2  15   8      120.60      167.67     87.88 o 
   3  15   8      343.94      341.65     26.16 o 
   4  15   8      390.26      492.11     91.45 o 
   5  15   8      224.77      311.79     74.89 o 
   6  15   8       47.75      111.60     80.93 o 
   7  15   8        4.44       53.46    170.58 o 
  -4  16   8        2.84       78.10     34.99 o 
  -3  16   8      382.28      441.42    103.09 o 
  -2  16   8      133.66      211.32     40.53 o 
  -1  16   8      185.00      189.39     90.66 o 
   0  16   8        1.76        5.41      8.89 o 
   1  16   8      145.43      151.81     15.61 o 
   2  16   8       27.43       35.36     87.18 o 
   3  16   8      103.88      108.82     57.25 o 
   4  16   8      105.42      101.60     75.66 o 
   5  16   8       14.57       16.14     11.82 o 
   6  16   8      695.97      925.58     67.76 o 
  -2  17   8        1.50        1.76     26.21 o 
  -1  17   8      285.98      243.07     11.08 o 
   0  17   8       10.41      106.37     52.80 o 
   1  17   8      364.66      310.00     83.30 o 
   2  17   8      384.04      406.36     44.44 o 
   3  17   8      118.71       96.95     23.00 o 
   4  17   8      475.15      443.04      2.57 o 
   5  17   8      497.17      497.32    106.13 o 
  -3 -12   9      424.92      408.88     90.37 o 
  -2 -12   9       47.15       47.29     84.65 o 
  -1 -12   9      509.41      462.02     42.43 o 
   0 -12   9        1.67        0.95    111.33 o 
   1 -12   9      313.12      314.00     27.29 o 
   2 -12   9      238.30      299.55    109.04 o 
  -5 -11   9       85.68       70.93     38.81 o 
  -4 -11   9      353.25      330.79     42.02 o 
  -3 -11   9      257.09      295.78     43.55 o 
  -2 -11   9      782.03      665.04     17.97 o 
  -1 -11   9        6.62        0.95     60.50 o 
   0 -11   9     1987.70     1955.90    112.14 o 
   1 -11   9        1.14        0.00     52.42 o 
   2 -11   9       24.69       58.91     42.43 o 
   3 -11   9       31.15      143.22    103.36 o 
   4 -11   9        0.59      121.20     93.63 o 
  -6 -10   9       10.12       13.42     51.71 o 
  -5 -10   9      200.56      208.21     50.80 o 
  -4 -10   9      110.15       88.90     15.23 o 
  -3 -10   9      137.25      171.85     42.76 o 
  -2 -10   9      770.13      674.65     64.47 o 
  -1 -10   9       65.96       55.08     57.85 o 
   0 -10   9      185.36      186.33     20.13 o 
   1 -10   9      244.09      271.04     82.69 o 
   2 -10   9      297.65      305.90    112.14 o 
   3 -10   9       90.49       92.42     15.27 o 
   4 -10   9      107.18      144.44     96.34 o 
   5 -10   9       19.17       42.02     78.77 o 
  -7  -9   9       72.63      127.84     45.26 o 
  -6  -9   9      221.17      264.11     74.58 o 
  -5  -9   9       33.75       70.33     34.79 o 
  -4  -9   9       43.90       47.53     19.86 o 
  -3  -9   9        0.53       14.04     37.60 o 
  -2  -9   9        4.71        2.84     65.31 o 
  -1  -9   9       34.45       31.21     60.62 o 
   0  -9   9      119.98      168.56     27.39 o 
   1  -9   9      366.46      348.43     49.78 o 
   2  -9   9     1589.61     1450.04      8.65 o 
   3  -9   9     1089.06     1157.65     53.23 o 
   4  -9   9      284.43      248.47     99.44 o 
   5  -9   9        0.13      131.06     67.42 o 
   6  -9   9      164.09      314.54    127.28 o 
  -8  -8   9       31.37       28.37     11.85 o 
  -7  -8   9        8.78        2.88     60.56 o 
  -6  -8   9       20.73       15.13      8.47 o 
  -5  -8   9      494.42      435.81     11.62 o 
  -4  -8   9     1128.64     1252.20    103.83 o 
  -3  -8   9        4.95       43.06     48.51 o 
  -2  -8   9      360.96      367.55     18.44 o 
  -1  -8   9       59.96       44.33     52.22 o 
   0  -8   9      436.80      445.98     65.87 o 
   1  -8   9      114.88      117.25     25.18 o 
   2  -8   9        4.83       16.89      1.62 o 
   3  -8   9     1298.92     1208.59     62.15 o 
   4  -8   9      149.13      197.13     69.31 o 
   5  -8   9      630.03      688.67     62.15 o 
   6  -8   9        1.15        2.43      3.51 o 
   7  -8   9      409.53      374.53     24.86 o 
  -8  -7   9        9.46        8.91     18.81 o 
  -7  -7   9       27.87       62.35     65.77 o 
  -6  -7   9       36.96       48.99     31.82 o 
  -5  -7   9        6.35       43.17     15.93 o 
  -4  -7   9        8.68        7.57     77.36 o 
  -3  -7   9      521.36      532.50     38.36 o 
  -2  -7   9     1318.99     1279.38     36.74 o 
  -1  -7   9       98.06       90.85     10.54 o 
   0  -7   9        3.58       24.30     58.71 o 
   1  -7   9      469.22      441.99     15.34 o 
   2  -7   9       78.25       69.04    134.30 o 
   3  -7   9      201.97      306.71     89.04 o 
   4  -7   9      585.80      585.85    111.87 o 
   5  -7   9       52.54       73.23      5.13 o 
   6  -7   9      268.35      217.67    119.85 o 
   7  -7   9        6.08        7.30      0.14 o 
   8  -7   9      684.92      596.53    118.22 o 
  -9  -6   9        1.06        3.78     61.88 o 
  -8  -6   9       21.81       23.64     45.54 o 
  -7  -6   9       86.70       97.42     18.49 o 
  -6  -6   9      199.97      186.74     48.44 o 
  -5  -6   9      165.97      183.08     12.90 o 
  -4  -6   9      138.18      164.92     22.09 o 
  -3  -6   9     1143.70     1308.68    190.17 o 
  -2  -6   9      439.06      443.89     30.26 o 
  -1  -6   9     1386.47     1745.07     81.17 o 
   0  -6   9       22.23       28.24     41.45 o 
   1  -6   9      132.79      124.42     22.02 o 
   2  -6   9      519.34      527.64     40.56 o 
   3  -6   9       55.18      194.43     97.82 o 
   4  -6   9      665.32      714.75    117.82 o 
   5  -6   9      113.08      103.63      4.86 o 
   6  -6   9       14.02        8.51     87.01 o 
   7  -6   9      767.62      671.51      2.84 o 
  -9  -5   9      118.74       83.31     44.44 o 
  -8  -5   9      600.31      579.21    207.80 o 
  -7  -5   9        9.60        3.78     34.55 o 
  -6  -5   9      254.84      246.93     76.85 o 
  -5  -5   9     1790.43     1667.58     92.13 o 
  -4  -5   9      204.29      175.92     44.53 o 
  -3  -5   9     1099.92     1078.14     78.43 o 
  -2  -5   9      103.06      121.34     42.09 o 
  -1  -5   9      448.13      469.42     38.54 o 
   0  -5   9     2092.57     2178.78     66.02 o 
   1  -5   9       30.38       77.70     28.71 o 
   2  -5   9      307.27      309.71     59.64 o 
   3  -5   9       56.12      191.73    104.98 o 
   4  -5   9       27.64       20.81    128.90 o 
   5  -5   9      312.55      297.25     24.19 o 
   6  -5   9      254.08      254.55     95.53 o 
   8  -5   9      375.01      370.48     59.04 o 
   9  -5   9       81.65       58.23    133.90 o 
 -10  -4   9        5.61       23.71     45.41 o 
  -9  -4   9      374.17      344.76     23.51 o 
  -8  -4   9       97.36      132.02     29.33 o 
  -7  -4   9     1802.33     1575.28     57.90 o 
  -6  -4   9        2.37        2.84     10.40 o 
  -5  -4   9      485.34      520.01     43.71 o 
  -4  -4   9     1100.23     1063.21     47.39 o 
  -3  -4   9      182.12      200.17     59.31 o 
  -2  -4   9        1.39       49.54     43.24 o 
  -1  -4   9       60.30      146.47     76.02 o 
   0  -4   9      230.38      221.17      3.85 o 
   1  -4   9     1170.58     1142.56     58.71 o 
   2  -4   9      249.89      268.86     23.08 o 
   3  -4   9        9.53       32.49     60.66 o 
   4  -4   9      167.71      195.24     24.46 o 
   5  -4   9       70.65      129.84    132.68 o 
   7  -4   9      210.18      220.37     18.92 o 
   8  -4   9      152.11      127.82    132.41 o 
   9  -4   9      545.77      507.49     12.70 o 
 -10  -3   9       58.35       74.83     32.65 o 
  -9  -3   9      105.52      146.84     38.54 o 
  -8  -3   9      346.65      343.85     36.95 o 
  -7  -3   9       61.36       83.14     30.23 o 
  -6  -3   9      849.99      821.67     36.55 o 
  -5  -3   9      374.48      323.55     11.57 o 
  -4  -3   9     1217.43     1263.01     69.81 o 
  -3  -3   9       56.01       70.93     32.71 o 
  -2  -3   9      382.63      459.71     29.62 o 
  -1  -3   9       85.70      134.02     20.67 o 
   0  -3   9       70.65      181.70     78.93 o 
   1  -3   9      493.50      784.33    110.32 o 
   2  -3   9      717.83      740.83     20.13 o 
   3  -3   9      603.94      570.58     41.70 o 
   4  -3   9       67.23       68.91     27.29 o 
   6  -3   9      294.94      377.51     89.99 o 
   7  -3   9      824.78      903.77     39.99 o 
   8  -3   9      122.41      144.84    114.58 o 
   9  -3   9      275.34      289.14     58.64 o 
  10  -3   9       74.44       71.88     11.08 o 
 -10  -2   9       15.28      233.49     96.94 o 
  -9  -2   9       63.18       67.84     23.47 o 
  -8  -2   9      297.74      304.35     46.35 o 
  -7  -2   9      181.16      230.51     69.11 o 
  -6  -2   9      177.70      256.72     53.16 o 
  -5  -2   9        2.49       59.82     62.37 o 
  -4  -2   9      630.63      640.34     26.22 o 
  -3  -2   9      641.24      617.25      6.89 o 
  -2  -2   9      143.57      164.25     57.61 o 
  -1  -2   9       77.04       74.79      6.96 o 
   0  -2   9      133.19      161.26     13.71 o 
   1  -2   9     1296.14     1292.11    160.92 o 
   2  -2   9      154.07      158.30     66.02 o 
   3  -2   9       38.98       38.37      9.62 o 
   4  -2   9        8.86       14.30     14.16 o 
   5  -2   9     2601.63     2582.45     59.44 o 
   6  -2   9      118.61      131.28     75.85 o 
   7  -2   9     1074.45     1001.33    118.90 o 
   8  -2   9      779.01      757.45      5.94 o 
   9  -2   9       47.24      180.24    133.90 o 
  10  -2   9      486.80      503.84     42.83 o 
 -10  -1   9       28.86       51.53     34.11 o 
  -9  -1   9        8.63       15.36     56.16 o 
  -8  -1   9       33.99       68.61     30.43 o 
  -7  -1   9       84.89       83.95     15.70 o 
  -6  -1   9      332.35      306.43     12.07 o 
  -5  -1   9      535.97      602.58     35.63 o 
  -4  -1   9     1040.01     1257.59     57.01 o 
  -3  -1   9      377.59      420.66     81.04 o 
  -2  -1   9      297.08      295.31     25.51 o 
  -1  -1   9      398.52      358.49     41.07 o 
   0  -1   9      355.89      420.77     60.43 o 
   1  -1   9        4.63       89.31     32.67 o 
   2  -1   9      460.54      488.52     40.96 o 
   3  -1   9      458.41      450.16     34.59 o 
   4  -1   9     2276.49     2241.07     75.12 o 
   5  -1   9       33.05       39.72     46.10 o 
   6  -1   9     3034.35     2665.89     36.82 o 
   7  -1   9      132.75      120.84     63.02 o 
   8  -1   9      986.94      946.51     30.85 o 
   9  -1   9      496.95      461.02     43.45 o 
  10  -1   9        0.04        5.67     29.59 o 
 -10   0   9      597.53      603.93     38.17 o 
  -9   0   9       49.34       32.90     28.36 o 
  -8   0   9       10.75       10.83     26.74 o 
  -7   0   9        6.12       24.59     52.86 o 
  -6   0   9      192.76      230.57     34.79 o 
  -5   0   9      194.23      189.60     11.25 o 
  -4   0   9      105.19      116.67     23.58 o 
  -3   0   9     2026.80     2040.89     69.39 o 
  -2   0   9        0.42        9.74     22.30 o 
  -1   0   9     8797.60     8392.66    134.44 o 
   0   0   9      689.93      729.37     31.49 o 
   1   0   9     7276.31     7093.36     58.08 o 
   2   0   9     2387.51     2426.24    133.56 o 
   3   0   9      763.24      711.23     13.41 o 
   4   0   9     1269.80     1235.27     19.73 o 
   5   0   9     1160.00     1097.46     39.98 o 
   6   0   9      159.90      151.79     45.26 o 
   7   0   9      552.82      501.27     12.30 o 
   8   0   9        5.80       11.48     20.54 o 
   9   0   9      399.80      451.21     64.17 o 
  10   0   9        0.62       16.03     81.63 o 
 -10   1   9       65.34       81.65     52.34 o 
  -9   1   9      165.10      144.38     56.11 o 
  -8   1   9      432.72      420.56     36.99 o 
  -7   1   9       65.53       87.55     28.09 o 
  -6   1   9     1671.83     1627.10     61.54 o 
  -5   1   9     1198.00     1216.31     33.00 o 
  -4   1   9     1201.23     1216.59     52.95 o 
  -3   1   9     3364.82     3332.11     30.46 o 
  -2   1   9     6222.88     6044.59    149.53 o 
  -1   1   9      656.03      684.03     61.48 o 
   0   1   9     3513.84     3397.36     74.72 o 
   1   1   9     2026.50     1894.31     87.03 o 
   2   1   9     1980.36     1828.82     15.09 o 
   3   1   9        2.07       14.51     29.47 o 
   4   1   9      386.47      658.33    120.04 o 
   5   1   9      295.61      393.04     48.85 o 
   6   1   9      151.09      202.13     24.25 o 
   7   1   9       79.38       74.72     73.00 o 
   8   1   9      143.39      148.22     32.56 o 
   9   1   9     1041.29      983.62     12.44 o 
  10   1   9       31.30      127.78     30.74 o 
  11   1   9       21.20       31.64     25.13 o 
 -10   2   9      310.87      307.34     77.16 o 
  -9   2   9      354.71      374.27     72.11 o 
  -8   2   9      611.06      813.57    121.74 o 
  -7   2   9      569.23      564.45     32.41 o 
  -6   2   9      785.77      841.49     70.98 o 
  -5   2   9      911.74      885.52    100.80 o 
  -4   2   9      952.61      929.92     21.60 o 
  -3   2   9       61.03       67.29      1.41 o 
  -2   2   9      951.87      937.50    114.82 o 
  -1   2   9     2986.39     3091.29     63.69 o 
   0   2   9      753.71      796.22     23.98 o 
   1   2   9     3345.45     3186.49     33.38 o 
   2   2   9     8484.20     8059.71    588.49 o 
   3   2   9      463.93      566.26     70.80 o 
   4   2   9     1659.49     1802.32     58.64 o 
   5   2   9      480.08      528.26     63.82 o 
   6   2   9       69.67      106.69     62.34 o 
   7   2   9     1112.49     1109.52    166.26 o 
   8   2   9       90.80      151.90     36.41 o 
   9   2   9      116.98      181.85     53.95 o 
  10   2   9      136.85      141.96     23.24 o 
  11   2   9      339.77      326.66     15.34 o 
 -10   3   9        0.73        0.95     55.77 o 
  -9   3   9      104.52      107.67     46.30 o 
  -8   3   9        9.04        4.73     20.72 o 
  -7   3   9        4.37       56.06     41.02 o 
  -6   3   9     2102.93     2200.02     41.58 o 
  -5   3   9      939.32      953.46     54.85 o 
  -4   3   9     1034.93     1170.57     50.01 o 
  -3   3   9      170.56      147.44     43.08 o 
  -2   3   9       23.88       28.75     25.30 o 
  -1   3   9      952.69      911.67     41.80 o 
   0   3   9      295.67      447.74     92.73 o 
   1   3   9      573.54      629.54     28.24 o 
   2   3   9      747.26      799.80     37.25 o 
   3   3   9     2119.01     2138.67     37.76 o 
   4   3   9     2648.35     2618.17     24.09 o 
   5   3   9      324.39      341.03     29.21 o 
   6   3   9      409.69      405.55     19.61 o 
   7   3   9      242.88      230.91     67.02 o 
   8   3   9      390.76      455.62     53.22 o 
   9   3   9      468.37      516.26     74.91 o 
  10   3   9      158.66      208.65     50.51 o 
  11   3   9        4.83       54.04     44.60 o 
 -10   4   9        3.87        1.89     70.64 o 
  -9   4   9       36.11       54.61      6.15 o 
  -8   4   9       25.40       22.80     40.49 o 
  -7   4   9        6.41       24.05     27.83 o 
  -6   4   9       55.88       63.17     11.39 o 
  -5   4   9      100.45      149.67     28.44 o 
  -4   4   9     1106.25      988.09     38.37 o 
  -3   4   9     3506.54     3181.78     53.52 o 
  -2   4   9     3984.18     3755.99     61.31 o 
  -1   4   9      808.83      803.08     19.99 o 
   0   4   9       57.96       47.89      8.30 o 
   1   4   9      749.35      685.28     40.86 o 
   2   4   9     1596.37     1522.69     51.58 o 
   3   4   9     3980.50     4081.88     65.60 o 
   4   4   9        0.84        0.00     10.42 o 
   5   4   9     3684.48     3228.34     10.81 o 
   6   4   9      849.88      910.42     44.57 o 
   7   4   9      397.37      393.35     64.65 o 
   8   4   9       17.95       15.13     44.85 o 
   9   4   9     1415.72     1572.04     65.94 o 
  10   4   9      529.94      490.16     94.44 o 
  11   4   9       49.04      102.88     43.17 o 
 -10   5   9      135.40      115.31     38.30 o 
  -9   5   9      185.32      176.22     31.73 o 
  -8   5   9      120.74      112.57     51.19 o 
  -7   5   9       13.02       16.17     35.23 o 
  -6   5   9       45.87       55.52     12.89 o 
  -5   5   9      183.62      198.17     27.34 o 
  -4   5   9      869.03      802.51     51.26 o 
  -3   5   9      180.20      200.71     23.49 o 
  -2   5   9     6341.39     6001.25     59.00 o 
  -1   5   9     1562.40     1566.73     48.74 o 
   0   5   9     1891.26     1792.43    144.20 o 
   1   5   9     1398.41     1475.22    146.10 o 
   2   5   9     4355.85     3982.19     98.69 o 
   3   5   9     1574.48     1468.60     59.89 o 
   4   5   9     1177.41     1125.61     39.69 o 
   5   5   9       13.85       18.87     17.05 o 
   6   5   9     3499.07     3496.05     70.38 o 
   7   5   9      360.15      434.89     38.10 o 
   8   5   9       72.62       56.90     23.58 o 
   9   5   9      160.19      260.99     76.35 o 
  10   5   9       13.45      144.57    132.95 o 
  11   5   9       16.98       36.98     57.84 o 
 -10   6   9      130.85      119.66     54.99 o 
  -9   6   9      121.07       87.98     83.16 o 
  -8   6   9      258.94      322.52     29.25 o 
  -7   6   9      545.41      536.98     50.43 o 
  -6   6   9      173.93      196.63     37.32 o 
  -5   6   9      144.83      156.61     17.34 o 
  -4   6   9     1470.65     1395.11     75.49 o 
  -3   6   9     2844.58     2850.12     76.90 o 
  -2   6   9     4936.98     4723.69     49.46 o 
  -1   6   9     6849.87     6347.01    366.54 o 
   0   6   9       46.68       46.30     37.68 o 
   1   6   9     4492.43     4285.16     35.31 o 
   2   6   9        6.11       19.39     46.25 o 
   3   6   9     1607.69     1512.61     53.53 o 
   4   6   9       11.82       20.31     30.31 o 
   5   6   9      312.76      328.64     22.96 o 
   6   6   9       61.58       88.50     49.55 o 
   7   6   9      459.03      470.20     48.09 o 
   8   6   9     1730.68     1820.41     89.38 o 
   9   6   9      213.03      193.82     31.36 o 
  10   6   9      765.62      663.72     87.28 o 
  11   6   9      160.40      162.14      7.57 o 
  -9   7   9       43.82      109.17     50.26 o 
  -8   7   9      610.85      633.95    100.79 o 
  -7   7   9       78.22       73.83     46.12 o 
  -6   7   9     1515.14     1446.62     50.60 o 
  -5   7   9      482.81      598.11     89.54 o 
  -4   7   9     1063.12     1268.41     45.58 o 
  -3   7   9     1319.90     1616.96     64.80 o 
  -2   7   9       88.25       96.00      3.62 o 
  -1   7   9        1.60        0.95      4.00 o 
   0   7   9     2125.67     2235.31     37.78 o 
   1   7   9      156.75      299.70     62.46 o 
   2   7   9     1968.39     2002.49     98.62 o 
   3   7   9      989.48      947.64     96.06 o 
   4   7   9      458.69      469.37     10.04 o 
   5   7   9     1133.37     1046.06    118.63 o 
   6   7   9        4.72       42.58     12.85 o 
   7   7   9        7.61       27.85     18.62 o 
   8   7   9        8.76        7.57     18.97 o 
   9   7   9      480.81      429.89    255.97 o 
  10   7   9      336.38      422.27     83.17 o 
  11   7   9      304.66      261.47     12.15 o 
  -9   8   9       18.57        8.51     91.34 o 
  -8   8   9      272.93      222.26    123.63 o 
  -7   8   9     1110.78     1241.42     47.15 o 
  -6   8   9       67.35      175.11    130.25 o 
  -5   8   9     1332.57     1494.41     59.78 o 
  -4   8   9      182.85      322.91     76.43 o 
  -3   8   9      122.50      139.18     35.52 o 
  -2   8   9      172.69      187.78     51.28 o 
  -1   8   9        2.95       24.53     35.45 o 
   0   8   9      415.03      410.10     17.02 o 
   1   8   9      920.12      999.41     74.60 o 
   2   8   9     2130.30     2254.06     51.61 o 
   3   8   9     1639.70     1571.20     55.67 o 
   4   8   9     1351.54     1289.50    224.49 o 
   5   8   9       27.53       72.26     51.67 o 
   6   8   9       76.39      113.29     15.37 o 
   7   8   9        0.33       13.18     38.14 o 
   8   8   9      795.08      806.72     44.15 o 
   9   8   9      147.78      212.39     29.87 o 
  10   8   9       40.27      105.63     65.15 o 
  -9   9   9       73.08       42.56     54.18 o 
  -8   9   9      210.83      231.31    107.01 o 
  -7   9   9       54.58      100.52     18.51 o 
  -6   9   9      271.36      266.71     85.80 o 
  -5   9   9      545.43      486.39     24.32 o 
  -4   9   9       28.55      114.69     66.15 o 
  -3   9   9      821.70      853.74     32.90 o 
  -2   9   9      936.28      987.81     69.69 o 
  -1   9   9     1008.94     1004.03     37.09 o 
   0   9   9      455.86      487.81     51.66 o 
   1   9   9      601.86      582.94     25.40 o 
   2   9   9       15.57       26.77     30.29 o 
   3   9   9      104.38      123.02     39.33 o 
   4   9   9     2910.60     2779.58     29.42 o 
   5   9   9       23.30       23.75     14.56 o 
   6   9   9      556.87      574.86     14.19 o 
   7   9   9      158.41      183.01     28.37 o 
   8   9   9       50.26       82.83     34.39 o 
   9   9   9       81.96       91.05     51.41 o 
  10   9   9       98.22       79.85     90.53 o 
  -8  10   9       70.52       54.86     16.75 o 
  -7  10   9      251.85      322.38     74.18 o 
  -6  10   9      143.23      191.19     56.21 o 
  -5  10   9       12.35        6.62     49.05 o 
  -4  10   9      305.74      308.47     24.10 o 
  -3  10   9      229.54      219.65     35.53 o 
  -2  10   9        2.39       21.99     46.62 o 
  -1  10   9      286.45      361.38     65.47 o 
   0  10   9       57.54       81.35     41.93 o 
   1  10   9       59.97       79.85     40.32 o 
   2  10   9       29.05       43.78     24.67 o 
   3  10   9      187.86      181.85     20.97 o 
   4  10   9      162.04      205.73     55.06 o 
   5  10   9     1858.07     1666.71     81.61 o 
   6  10   9        8.65       12.03     89.64 o 
   7  10   9     2934.58     2729.57     49.79 o 
   8  10   9        0.22        0.00     40.87 o 
   9  10   9       23.44       24.46      0.68 o 
  10  10   9        9.53       87.01     34.45 o 
  -8  11   9       23.41       27.43      0.14 o 
  -7  11   9       78.88       77.56      2.57 o 
  -6  11   9       12.78        9.46     62.29 o 
  -5  11   9      158.67      188.62     23.78 o 
  -4  11   9       81.14      160.23     44.95 o 
  -3  11   9      520.65      602.92     48.58 o 
  -2  11   9     1238.78     1273.77     31.68 o 
  -1  11   9      883.00      781.22     25.33 o 
   0  11   9     1088.42     1151.65    197.33 o 
   1  11   9     1146.17     1098.08     28.95 o 
   2  11   9       23.94       92.25     60.60 o 
   3  11   9     1350.03     1204.27    254.96 o 
   4  11   9      282.32      259.54     23.85 o 
   5  11   9       91.00      207.16     53.00 o 
   6  11   9      820.30     1047.54     59.85 o 
   7  11   9       92.77       71.88      9.59 o 
   8  11   9      783.03      876.59     72.19 o 
   9  11   9       50.00       41.21     37.29 o 
  10  11   9        1.16        2.84    126.87 o 
  -7  12   9        3.90        1.89    131.33 o 
  -6  12   9      179.00      152.27     22.02 o 
  -5  12   9      172.14      171.46      9.05 o 
  -4  12   9      847.59      816.35     31.35 o 
  -3  12   9       24.66       55.00     19.59 o 
  -2  12   9       78.97      110.59     20.67 o 
  -1  12   9      999.37     1085.56    107.42 o 
   0  12   9        0.08        5.47     42.42 o 
   1  12   9     1186.04     1001.74    105.93 o 
   2  12   9      334.74      346.18     21.25 o 
   3  12   9       10.17       15.28     15.47 o 
   4  12   9        9.17       26.07     60.75 o 
   5  12   9       48.48      109.93     51.68 o 
   6  12   9       27.80      141.00     54.46 o 
   7  12   9      461.75      414.12     49.11 o 
   8  12   9      566.07      475.55     44.20 o 
   9  12   9      298.13      379.26     56.61 o 
  -7  13   9        0.03        0.00     60.26 o 
  -6  13   9      230.04      310.22    115.93 o 
  -5  13   9       95.37       85.12     65.53 o 
  -4  13   9      248.89      323.87     69.31 o 
  -3  13   9       87.65      210.16     61.35 o 
  -2  13   9       32.80       76.27     46.95 o 
  -1  13   9      112.65      132.59     47.49 o 
   0  13   9        5.19       13.51     18.75 o 
   1  13   9      221.04      171.59     20.57 o 
   2  13   9      140.34      239.30     52.56 o 
   3  13   9        2.22      110.45     57.78 o 
   4  13   9       66.09      112.21     65.46 o 
   5  13   9       33.74      112.14     65.79 o 
   6  13   9       39.13       30.27      9.94 o 
   7  13   9        5.28       86.36     76.79 o 
   8  13   9       33.73      165.51    126.74 o 
   9  13   9       71.93      261.72     91.94 o 
  -6  14   9       61.50      134.03     94.04 o 
  -5  14   9      272.90      370.75    106.74 o 
  -4  14   9       25.20       16.08     67.02 o 
  -3  14   9       97.79       95.93      1.08 o 
  -2  14   9       51.74       62.33     21.55 o 
  -1  14   9      359.22      360.70      5.52 o 
   0  14   9       28.99       27.87     29.79 o 
   1  14   9      422.64      385.34     50.80 o 
   2  14   9      242.70      276.15     46.11 o 
   3  14   9      143.36      282.76     63.76 o 
   4  14   9      118.25       95.49     14.79 o 
   5  14   9      958.58     1072.73    123.49 o 
   6  14   9       40.02       64.01     49.58 o 
   7  14   9       40.67       89.08     73.89 o 
   8  14   9       47.67      248.37    142.41 o 
  -5  15   9      151.46      131.47    108.63 o 
  -4  15   9       11.25       12.57     34.32 o 
  -3  15   9      111.70      120.39     62.42 o 
  -2  15   9       54.92      129.09     67.29 o 
  -1  15   9      165.66      198.94     12.15 o 
   0  15   9      194.55      208.40     33.98 o 
   1  15   9      164.48      203.43     52.90 o 
   2  15   9      228.50      227.23     12.22 o 
   3  15   9       39.51       32.16      2.43 o 
   4  15   9      294.40      341.47     57.25 o 
   5  15   9        1.63       16.28     13.47 o 
   6  15   9      639.30      561.93      6.22 o 
   7  15   9        5.18       39.45     61.61 o 
  -4  16   9       91.65       75.66    122.01 o 
  -3  16   9        5.42        3.51     12.70 o 
  -2  16   9      230.41      329.81    119.31 o 
  -1  16   9      332.53      390.42     63.84 o 
   0  16   9        1.61       55.66     48.58 o 
   1  16   9       78.48       74.24     70.73 o 
   2  16   9       34.35       65.05     11.48 o 
   3  16   9       83.46       99.16     38.37 o 
   4  16   9      265.51      295.23     38.36 o 
   5  16   9      599.47      523.41     68.98 o 
   6  16   9        6.13        3.82     22.07 o 
  -2  17   9      237.17      199.70    114.98 o 
  -1  17   9        0.12       39.84     33.18 o 
   0  17   9      664.55      867.25     59.35 o 
   1  17   9       52.23      175.73     64.35 o 
   2  17   9      173.23      156.78     67.16 o 
   3  17   9      452.75      428.12     23.92 o 
   4  17   9        2.59       40.18     55.34 o 
  -4 -11  10      195.87      182.31     29.87 o 
  -3 -11  10      160.26      173.95     34.86 o 
  -2 -11  10       98.07       83.23     21.46 o 
  -1 -11  10      378.92      320.59     31.35 o 
   0 -11  10      107.70       95.93      3.38 o 
   1 -11  10      251.32      253.34     13.51 o 
   2 -11  10      136.14      117.95     43.37 o 
   3 -11  10       17.77       22.02      8.11 o 
  -5 -10  10      110.99       97.75     46.28 o 
  -4 -10  10        1.72       26.66     73.50 o 
  -3 -10  10      186.13      145.75     67.68 o 
  -2 -10  10        0.51       13.27     13.11 o 
  -1 -10  10      226.21      210.25      4.45 o 
   0 -10  10       69.75       69.97     60.34 o 
   1 -10  10      797.14      778.39     97.69 o 
   2 -10  10      300.20      353.19     56.75 o 
   3 -10  10      122.91      245.64     97.69 o 
   4 -10  10      468.75      535.86    130.38 o 
  -6  -9  10       53.57       91.16     60.72 o 
  -5  -9  10      252.33      222.23     44.73 o 
  -4  -9  10      382.90      324.54     55.46 o 
  -3  -9  10        0.03        0.95     35.77 o 
  -2  -9  10        4.82        5.23     40.53 o 
  -1  -9  10      641.60      564.15     51.07 o 
   0  -9  10      126.80      112.55     55.94 o 
   1  -9  10       21.03      122.55    107.42 o 
   2  -9  10       71.29      193.08     80.80 o 
   3  -9  10     1860.61     1778.77     24.19 o 
   4  -9  10      590.21      568.69    111.74 o 
   5  -9  10      146.39      139.57     50.80 o 
  -7  -8  10      107.58      115.19     15.13 o 
  -6  -8  10        0.83        0.00     68.93 o 
  -5  -8  10      156.63      144.25     23.74 o 
  -4  -8  10      385.48      321.05     87.62 o 
  -3  -8  10      200.52      190.81     49.96 o 
  -2  -8  10       10.27       17.02     64.11 o 
  -1  -8  10        7.80        9.58      3.45 o 
   0  -8  10       45.61       80.98     24.52 o 
   1  -8  10      491.52      474.52     51.88 o 
   2  -8  10        9.70      113.23    128.36 o 
   3  -8  10       74.34      138.63     31.35 o 
   4  -8  10      321.41      322.92     18.92 o 
   5  -8  10        5.16       73.64     60.67 o 
   6  -8  10      475.29      523.70    125.79 o 
  -8  -7  10       21.31       17.58     29.59 o 
  -7  -7  10       50.40       47.29     12.57 o 
  -6  -7  10      148.64      137.94     11.89 o 
  -5  -7  10        3.21        1.89     44.71 o 
  -4  -7  10       52.66       52.02     46.61 o 
  -3  -7  10      753.39      725.36     26.48 o 
  -2  -7  10       42.94       88.54     36.21 o 
  -1  -7  10      936.58      960.52    233.95 o 
   0  -7  10      136.67      133.66      7.12 o 
   1  -7  10        9.01       32.92      9.02 o 
   2  -7  10     1210.91     1301.28     26.75 o 
   3  -7  10       55.17       94.31     83.91 o 
   4  -7  10       56.37       44.72    114.44 o 
   5  -7  10      451.84      458.03     60.40 o 
   6  -7  10        1.34       14.32     18.38 o 
   7  -7  10      112.14      233.88    131.87 o 
  -8  -6  10       67.52       50.13     33.93 o 
  -7  -6  10        0.09        0.95     42.04 o 
  -6  -6  10       79.46      102.86     55.87 o 
  -5  -6  10      767.53     1047.10     64.63 o 
  -4  -6  10        2.25       70.08     92.96 o 
  -3  -6  10     1327.05     1468.88    103.63 o 
  -2  -6  10      782.67      731.34     34.18 o 
  -1  -6  10      346.98      336.70     11.72 o 
   0  -6  10     1284.22     1343.47    144.03 o 
   1  -6  10       27.45       19.86     38.14 o 
   2  -6  10      718.81      904.10    135.32 o 
   3  -6  10      591.50      603.82     73.10 o 
   4  -6  10      447.88      468.71     63.10 o 
   5  -6  10       48.05       55.80     62.42 o 
   6  -6  10       77.31       87.96     30.00 o 
   7  -6  10        4.54       35.94     63.23 o 
   8  -6  10      265.16      264.01    124.98 o 
  -9  -5  10      151.28      158.84     25.47 o 
  -8  -5  10        6.82        8.72     76.34 o 
  -7  -5  10      778.28      667.70     27.13 o 
  -6  -5  10     1501.66     1635.21     68.37 o 
  -5  -5  10      774.15      749.49     47.86 o 
  -4  -5  10      348.91      299.00     51.66 o 
  -3  -5  10      125.57      118.22     21.99 o 
  -2  -5  10      349.13      422.95     69.74 o 
  -1  -5  10      370.24      421.97     45.58 o 
   0  -5  10      150.16      238.86     93.73 o 
   1  -5  10     1504.06     1375.04    123.63 o 
   2  -5  10       15.38       37.14     40.67 o 
   3  -5  10      537.14      540.86     46.75 o 
   4  -5  10      192.30      222.67     77.01 o 
   5  -5  10      736.15      678.13     86.74 o 
   6  -5  10       17.83       78.10     84.99 o 
   7  -5  10       50.75       45.40     24.86 o 
  -9  -4  10      111.40      104.12      9.17 o 
  -8  -4  10      393.86      334.13     65.83 o 
  -7  -4  10        6.15       44.66     23.37 o 
  -6  -4  10     2297.39     2297.97     59.25 o 
  -5  -4  10       36.98       38.78     22.13 o 
  -4  -4  10      449.10      470.65     38.53 o 
  -3  -4  10        6.74        8.51      3.34 o 
  -2  -4  10      192.88      217.10     24.30 o 
  -1  -4  10      605.95      645.09     23.82 o 
   0  -4  10       24.20       83.53     21.06 o 
   1  -4  10      747.15      753.25     18.65 o 
   2  -4  10      130.07      129.90     23.54 o 
   3  -4  10      833.21      887.90     69.38 o 
   4  -4  10      100.85      137.14     61.61 o 
   5  -4  10      380.18      429.26    105.25 o 
   6  -4  10      117.70       95.53     35.53 o 
   8  -4  10        1.85        0.95    130.25 o 
   9  -4  10        6.95       34.99     52.56 o 
  -9  -3  10       46.32       84.11     66.88 o 
  -8  -3  10      194.51      254.68     25.67 o 
  -7  -3  10       11.92       92.61     63.71 o 
  -6  -3  10      455.28      469.22     32.54 o 
  -5  -3  10       97.28       85.55     42.10 o 
  -4  -3  10       50.09      100.86     46.32 o 
  -3  -3  10     1038.29     1054.17     53.19 o 
  -2  -3  10     1529.64     1673.90     79.85 o 
  -1  -3  10      613.96      627.90     29.32 o 
   0  -3  10        2.14       45.20     41.00 o 
   1  -3  10      419.47      501.44     57.46 o 
   2  -3  10        6.27       17.27     36.23 o 
   3  -3  10       32.75      100.53     81.02 o 
   4  -3  10      110.26      266.04    122.95 o 
   5  -3  10      473.96      420.34     17.29 o 
   7  -3  10      161.59      202.13     96.61 o 
   8  -3  10      349.02      416.69     72.29 o 
   9  -3  10       46.16       73.23     83.23 o 
 -10  -2  10        0.50        0.14    101.74 o 
  -9  -2  10        0.17        4.99     28.62 o 
  -8  -2  10      176.25      191.69     25.55 o 
  -7  -2  10      238.20      263.20     46.38 o 
  -6  -2  10        0.36        4.10     16.55 o 
  -5  -2  10      429.90      389.19     24.32 o 
  -4  -2  10        4.02       57.36     50.85 o 
  -3  -2  10      640.30      643.72     46.87 o 
  -2  -2  10      332.85      511.28    110.46 o 
  -1  -2  10      234.18      405.43     80.57 o 
   0  -2  10      223.41      266.10     36.07 o 
   1  -2  10      426.45      462.65     36.54 o 
   2  -2  10       36.15      114.18     57.36 o 
   3  -2  10       93.62       83.30     41.04 o 
   5  -2  10       13.80       28.64     99.85 o 
   6  -2  10     2127.42     1952.25    123.63 o 
   7  -2  10       41.53       45.94      6.35 o 
   8  -2  10      515.26      478.57     10.00 o 
   9  -2  10      115.51      137.55     82.96 o 
  10  -2  10      211.83      193.35     16.62 o 
 -10  -1  10      249.84      202.75     19.17 o 
  -9  -1  10       31.41       26.24     28.11 o 
  -8  -1  10       10.36       54.31     31.76 o 
  -7  -1  10       29.73       75.81     27.21 o 
  -6  -1  10       19.07      117.66     23.15 o 
  -5  -1  10       30.90      107.87     53.08 o 
  -4  -1  10     3359.93     3331.48     40.12 o 
  -3  -1  10      394.39      388.77     22.29 o 
  -2  -1  10       48.74       51.12     62.17 o 
  -1  -1  10     6820.37     6453.47     57.42 o 
   0  -1  10     1192.24     1122.88     19.59 o 
   1  -1  10     2373.96     2089.98     43.10 o 
   2  -1  10      341.53      323.86     43.84 o 
   3  -1  10      253.78      273.39     31.86 o 
   4  -1  10      202.21      185.79     52.29 o 
   6  -1  10       78.42      115.52     14.86 o 
   7  -1  10     1762.70     1764.31     41.61 o 
   8  -1  10       63.19       43.24     45.67 o 
   9  -1  10      188.61      173.89     81.74 o 
  10  -1  10       73.32       72.42      2.16 o 
 -10   0  10        2.41       49.45     62.08 o 
  -9   0  10      231.30      248.49     57.55 o 
  -8   0  10      545.35      569.65     33.29 o 
  -7   0  10       39.26       35.40      6.56 o 
  -6   0  10      312.73      335.33     35.90 o 
  -5   0  10      351.39      331.08     30.51 o 
  -4   0  10     1577.79     1696.81     52.16 o 
  -3   0  10     1398.75     1409.46     35.62 o 
  -2   0  10     5522.78     5125.11    201.18 o 
  -1   0  10      391.92      509.65     84.91 o 
   0   0  10     7869.76     7339.21    323.53 o 
   1   0  10      678.51      872.04    113.16 o 
   2   0  10     1772.39     1759.41     53.03 o 
   3   0  10       22.68       36.89      5.47 o 
   4   0  10       10.22       93.30     59.37 o 
   5   0  10      867.73      864.73     54.86 o 
   6   0  10      147.51      214.02     53.50 o 
   7   0  10      103.52      107.55     94.58 o 
   8   0  10       58.50       90.53     67.29 o 
   9   0  10      286.07      251.99     47.83 o 
  10   0  10      166.48      128.63    108.09 o 
 -10   1  10       17.78       53.11     29.39 o 
  -9   1  10     1090.23     1051.14     42.02 o 
  -8   1  10      185.07      161.31     43.37 o 
  -7   1  10      450.83      570.92     55.94 o 
  -6   1  10        1.72        2.58     22.26 o 
  -5   1  10     1117.85     1180.71     59.76 o 
  -4   1  10     2295.34     2143.37     72.66 o 
  -3   1  10      242.51      225.71     16.00 o 
  -2   1  10     1067.73     1201.21     94.25 o 
  -1   1  10     1241.73     1364.76    201.72 o 
   0   1  10     1439.58     1457.08     70.60 o 
   1   1  10     4098.96     3967.60     74.60 o 
   2   1  10     4122.16     4113.75     54.32 o 
   3   1  10       78.61      173.27     41.35 o 
   4   1  10      153.64      138.90      7.30 o 
   5   1  10       61.18       73.14     15.40 o 
   6   1  10       12.72      122.28     93.90 o 
   7   1  10      831.51      922.15    115.25 o 
   8   1  10      231.52      359.13    113.09 o 
   9   1  10      723.46     1085.10    117.55 o 
  10   1  10      147.76      125.79    106.20 o 
 -10   2  10      100.32      109.47     15.34 o 
  -9   2  10       32.92       37.21      9.53 o 
  -8   2  10      812.78      743.65    199.55 o 
  -7   2  10      144.76      137.06     59.02 o 
  -6   2  10      254.11      293.14     22.33 o 
  -5   2  10      220.44      207.21      6.90 o 
  -4   2  10     3313.22     3438.67     55.65 o 
  -3   2  10       85.21       92.37     12.35 o 
  -2   2  10       98.81      102.35      6.62 o 
  -1   2  10       40.01      109.04     52.23 o 
   0   2  10     1911.20     1803.93     42.49 o 
   1   2  10      364.34      346.00     47.32 o 
   2   2  10     4693.04     4452.04    125.25 o 
   3   2  10     2927.95     2784.84     53.12 o 
   4   2  10      568.21      593.95     26.33 o 
   5   2  10      601.44      594.57     52.91 o 
   6   2  10       91.57       75.03      6.69 o 
   7   2  10      516.90      559.02     39.58 o 
   8   2  10       39.36       49.46     58.10 o 
   9   2  10       57.51       61.26      4.93 o 
  10   2  10      287.06      312.79     28.78 o 
 -10   3  10       18.32       24.28     11.69 o 
  -9   3  10        2.33        1.89     19.84 o 
  -8   3  10       29.18       30.27     50.24 o 
  -7   3  10       87.44       93.65     11.22 o 
  -6   3  10      298.46      327.35     27.97 o 
  -5   3  10      137.13      217.09     33.84 o 
  -4   3  10     4680.54     4322.02    174.61 o 
  -3   3  10     1277.58     1302.92     21.78 o 
  -2   3  10     3061.79     3073.60     46.61 o 
  -1   3  10      178.96      305.29     63.22 o 
   0   3  10      390.71      375.78     85.68 o 
   1   3  10      703.82     1045.83     84.62 o 
   2   3  10     1045.64     1072.36     99.72 o 
   3   3  10      571.99      732.11     99.28 o 
   4   3  10      345.32      377.60     30.65 o 
   5   3  10     4487.45     4271.47     38.96 o 
   6   3  10      128.49      131.00     12.57 o 
   7   3  10     2075.53     2098.37     63.34 o 
   8   3  10      705.92      666.00     10.47 o 
   9   3  10       81.61       78.98     10.94 o 
  10   3  10      462.52      478.01     57.18 o 
  11   3  10      106.91      151.46     17.02 o 
 -10   4  10        0.27       28.30     18.96 o 
  -9   4  10       90.54       94.06     30.56 o 
  -8   4  10      378.53      416.38     86.95 o 
  -7   4  10       49.45       51.14     16.00 o 
  -6   4  10      106.90      144.96     20.86 o 
  -5   4  10        5.25       64.46     57.40 o 
  -4   4  10     1590.69     1661.43     49.42 o 
  -3   4  10     1063.19     1427.95     57.78 o 
  -2   4  10     8341.85     7906.12    242.69 o 
  -1   4  10     2714.37     2626.15     62.27 o 
   0   4  10     2408.80     2450.42     54.07 o 
   1   4  10     5133.22     4737.80     44.45 o 
   2   4  10     2561.02     2531.96     88.55 o 
   3   4  10     1797.02     1703.06    101.38 o 
   4   4  10     7924.01     7291.57     46.29 o 
   5   4  10      129.23      132.44     42.41 o 
   6   4  10     2078.85     1860.49     96.75 o 
   7   4  10      461.48      465.72      7.21 o 
   8   4  10      718.96      800.41     36.62 o 
   9   4  10      177.90      210.62     22.16 o 
  10   4  10      275.81      257.29     17.02 o 
  11   4  10      154.86      135.38     51.88 o 
 -10   5  10      206.05      172.69     33.04 o 
  -9   5  10       26.60       33.16     11.68 o 
  -8   5  10      545.35      521.59     25.54 o 
  -7   5  10       34.84       56.52     46.10 o 
  -6   5  10        0.56       18.10     25.45 o 
  -5   5  10       22.50       41.95     13.68 o 
  -4   5  10     1784.92     1643.10     32.76 o 
  -3   5  10     1151.86     1240.69     63.99 o 
  -2   5  10       10.55       52.21     19.44 o 
  -1   5  10     6881.76     7368.16     42.55 o 
   0   5  10        7.19       23.41     18.31 o 
   1   5  10     2143.34     2093.52     27.05 o 
   2   5  10     1832.40     1741.18     93.73 o 
   3   5  10     1741.13     1643.80     64.45 o 
   4   5  10     2205.07     2003.72     35.66 o 
   5   5  10       79.60      178.16     56.92 o 
   6   5  10      180.91      293.64     53.70 o 
   7   5  10      481.00      505.32     53.48 o 
   8   5  10       84.74      247.77     84.31 o 
   9   5  10      493.00      515.93     72.00 o 
  10   5  10       53.24      111.33     83.50 o 
  11   5  10       75.30       69.81     15.23 o 
  -9   6  10       20.38       24.88     26.41 o 
  -8   6  10      210.89      294.69     50.12 o 
  -7   6  10        0.00        0.00      8.92 o 
  -6   6  10      569.81      490.00     41.73 o 
  -5   6  10     1393.68     1165.41    182.15 o 
  -4   6  10     1471.44     1513.56     51.66 o 
  -3   6  10     1276.29     1164.17     99.35 o 
  -2   6  10       56.10       56.20      6.12 o 
  -1   6  10       13.78       81.98     45.33 o 
   0   6  10     8029.74     7448.05     28.36 o 
   1   6  10       56.54       97.82     16.86 o 
   2   6  10      168.07      241.48     27.16 o 
   3   6  10       74.01       91.09     16.24 o 
   4   6  10     1165.79     1091.21     44.26 o 
   5   6  10      296.54      294.02     49.74 o 
   6   6  10      289.15      328.31     27.69 o 
   7   6  10      231.12      309.66     37.64 o 
   8   6  10      416.02      401.48     45.74 o 
   9   6  10      410.61      419.50     25.60 o 
  10   6  10      122.43      120.38     72.89 o 
  11   6  10       48.89       74.58     33.24 o 
  -9   7  10      211.63      185.38     77.01 o 
  -8   7  10      249.55      261.44     13.92 o 
  -7   7  10      740.43     1074.83    120.52 o 
  -6   7  10       60.69      114.08     44.75 o 
  -5   7  10       42.74       65.47     19.29 o 
  -4   7  10      857.11      836.90     46.77 o 
  -3   7  10       14.21       27.45     20.67 o 
  -2   7  10       42.90      112.81     34.66 o 
  -1   7  10      630.93      638.38     34.24 o 
   0   7  10      757.00      733.58     23.62 o 
   1   7  10     2146.90     1922.99     32.57 o 
   2   7  10     3885.53     3673.23     80.79 o 
   3   7  10      103.61      102.89     48.65 o 
   4   7  10      748.10      830.93     76.24 o 
   5   7  10        0.24        0.00     20.44 o 
   6   7  10       72.42       77.54     25.54 o 
   7   7  10        0.82       48.49     39.01 o 
   8   7  10      514.32      480.01     18.65 o 
   9   7  10      305.00      336.13     65.43 o 
  10   7  10      148.70      240.05     57.57 o 
  -9   8  10      113.73       87.01     68.50 o 
  -8   8  10       48.83       70.26     31.48 o 
  -7   8  10      101.16       77.56      3.51 o 
  -6   8  10     1245.80     1416.80     89.45 o 
  -5   8  10      216.80      239.75     25.12 o 
  -4   8  10       28.17      111.53     81.38 o 
  -3   8  10      214.56      223.96     35.52 o 
  -2   8  10      226.03      291.03     78.04 o 
  -1   8  10       85.82       89.85      1.89 o 
   0   8  10       20.73       41.28     54.45 o 
   1   8  10      245.14      248.11     62.42 o 
   2   8  10      232.74      209.84     81.20 o 
   3   8  10     1574.46     1457.99     51.75 o 
   4   8  10      436.87      382.37     29.72 o 
   5   8  10      189.30      295.23     50.47 o 
   6   8  10     1129.98     1259.85     66.42 o 
   7   8  10      251.67      290.67     27.44 o 
   8   8  10      178.06      172.77      8.75 o 
   9   8  10      178.44      198.65     25.69 o 
  10   8  10       49.05       64.61     44.86 o 
  -8   9  10       13.16        6.62    102.01 o 
  -7   9  10        2.03        2.84     23.24 o 
  -6   9  10      137.86      120.12     18.11 o 
  -5   9  10       37.58       20.11     16.38 o 
  -4   9  10      225.89      266.78     33.47 o 
  -3   9  10       43.71      126.57     57.62 o 
  -2   9  10        1.62       29.43     32.83 o 
  -1   9  10        1.73       55.05     67.76 o 
   0   9  10      116.35      111.19     35.16 o 
   1   9  10      209.32      225.31     26.62 o 
   2   9  10        2.97       20.66     26.63 o 
   3   9  10      151.42      144.44     46.88 o 
   4   9  10      297.06      281.90     66.48 o 
   5   9  10     2411.93     2204.21    185.17 o 
   6   9  10      360.41      345.12     31.21 o 
   7   9  10     1416.80     1188.18     28.66 o 
   8   9  10       17.77      110.72     62.15 o 
   9   9  10       11.26       11.35      8.65 o 
  10   9  10      105.60       88.90    102.01 o 
  -8  10  10        0.21        0.00    130.52 o 
  -7  10  10      278.88      353.19     60.13 o 
  -6  10  10        8.04        5.81     33.78 o 
  -5  10  10      162.32      189.56     15.54 o 
  -4  10  10       50.77       54.59     21.75 o 
  -3  10  10      484.49      530.63     36.74 o 
  -2  10  10      906.00      908.54     72.45 o 
  -1  10  10      801.38      814.16    138.09 o 
   0  10  10     1075.53     1153.19     71.88 o 
   1  10  10      958.00      963.86     44.91 o 
   2  10  10      254.27      245.38     46.01 o 
   3  10  10     2666.16     2645.01     73.90 o 
   4  10  10      150.58      161.19     46.34 o 
   5  10  10       30.69       39.32     67.20 o 
   6  10  10     1399.54     1490.55     31.89 o 
   7  10  10      120.24      101.48     29.52 o 
   8  10  10      624.07      539.54     15.20 o 
   9  10  10        4.57       36.29     54.38 o 
  10  10  10       27.92       23.64     92.15 o 
  -8  11  10        6.94        6.62    122.55 o 
  -7  11  10        2.35        0.95     84.45 o 
  -6  11  10      130.99      113.36     17.56 o 
  -5  11  10       18.58       12.30     92.42 o 
  -4  11  10      234.25      217.54     18.85 o 
  -3  11  10       63.01       76.86     61.81 o 
  -2  11  10      639.19      619.84     48.30 o 
  -1  11  10     1126.53     1118.55     76.93 o 
   0  11  10      322.39      370.38     62.36 o 
   1  11  10     2174.96     2069.43     78.57 o 
   2  11  10       12.14       36.08      9.93 o 
   3  11  10      155.62      199.22     36.54 o 
   4  11  10       30.74      100.96     50.51 o 
   5  11  10       16.11       21.78     20.07 o 
   6  11  10      188.80      220.26     19.05 o 
   7  11  10     1344.63     1538.09     42.29 o 
   8  11  10      335.43      282.96     55.27 o 
   9  11  10      433.30      418.85     27.02 o 
  -7  12  10       51.43       42.56    131.06 o 
  -6  12  10      320.78      271.98     95.66 o 
  -5  12  10      114.23      159.57     87.82 o 
  -4  12  10      221.27      286.17    132.01 o 
  -3  12  10      651.46      703.22     26.34 o 
  -2  12  10      670.30      656.37     34.70 o 
  -1  12  10        1.76       34.19     48.98 o 
   0  12  10        5.35       34.81     47.56 o 
   1  12  10      178.87      185.18     17.95 o 
   2  12  10     2211.71     1972.20     35.45 o 
   3  12  10      167.50      198.49     17.43 o 
   4  12  10        0.17       85.65     20.66 o 
   5  12  10        3.60       14.32     45.43 o 
   6  12  10       19.46       45.79     32.56 o 
   7  12  10      121.90      179.55     34.79 o 
   8  12  10       94.26      168.59     48.95 o 
   9  12  10      255.07      277.66     62.15 o 
  -6  13  10        7.27       20.67    101.61 o 
  -5  13  10      772.57      735.42     80.66 o 
  -4  13  10        8.20        6.62     15.54 o 
  -3  13  10      273.57      300.85     40.20 o 
  -2  13  10       76.43      140.27     60.76 o 
  -1  13  10      466.47      410.06    173.69 o 
   0  13  10      104.96       98.36     70.87 o 
   1  13  10      391.14      444.35     31.61 o 
   2  13  10      926.16     1056.41    101.00 o 
   3  13  10      465.13      439.24     21.42 o 
   4  13  10      504.55      456.30     67.94 o 
   5  13  10      101.32       95.35     29.14 o 
   6  13  10        7.20        8.82     26.99 o 
   7  13  10       24.89       25.54     63.94 o 
   8  13  10       10.14       57.03     79.72 o 
  -6  14  10       64.38       51.07    108.90 o 
  -5  14  10      126.58       86.07     64.85 o 
  -4  14  10       37.42      108.36     79.04 o 
  -3  14  10       63.03       51.07     90.66 o 
  -2  14  10       11.70       44.74      7.36 o 
  -1  14  10      200.62      198.40     40.00 o 
   0  14  10      515.47      503.85     22.90 o 
   1  14  10        0.12        6.97     14.86 o 
   2  14  10       14.98       26.92     16.29 o 
   3  14  10      153.16      250.80     49.03 o 
   4  14  10      552.92      507.36     24.56 o 
   5  14  10      771.75      777.84     45.42 o 
   6  14  10      695.27      719.02     62.28 o 
   7  14  10        6.93       17.29     30.49 o 
   8  14  10      106.26      243.14     61.59 o 
  -5  15  10        9.78        7.57    109.85 o 
  -4  15  10      200.25      295.49    116.20 o 
  -3  15  10      149.27      133.76    112.41 o 
  -2  15  10      174.49      205.19     60.06 o 
  -1  15  10        2.50        5.67      2.36 o 
   0  15  10       18.33       24.00     33.85 o 
   1  15  10        0.82        1.74     67.08 o 
   2  15  10        1.99       37.15     83.46 o 
   3  15  10      193.11      170.72      8.17 o 
   4  15  10       56.37       66.56     66.92 o 
   5  15  10     1582.79     1441.49     52.54 o 
   6  15  10       10.69       21.94     14.75 o 
   7  15  10      485.49      397.57     19.79 o 
  -3  16  10       19.23       18.51      8.92 o 
  -2  16  10      410.64      494.92    129.30 o 
  -1  16  10      321.51      368.00     30.60 o 
   0  16  10      450.66      560.72     99.78 o 
   1  16  10      391.03      597.08     23.04 o 
   2  16  10       80.28       83.79     13.56 o 
   3  16  10       14.81       64.50     32.16 o 
   4  16  10       40.31       34.11     43.91 o 
   5  16  10      112.36      186.80     38.44 o 
   6  16  10      216.39      255.47     32.28 o 
  -2  17  10        1.16        0.00     37.16 o 
  -1  17  10      150.82      111.61     60.26 o 
   0  17  10       60.21       83.92     36.95 o 
   1  17  10      220.85      233.25     16.13 o 
   2  17  10       21.51       30.84     38.78 o 
   3  17  10      110.57      116.38     14.68 o 
   4  17  10       27.94       22.31     14.86 o 
  -1 -11  11        1.03        0.95     39.50 o 
   0 -11  11      236.31      194.29      9.46 o 
  -4 -10  11      104.90       84.54     29.24 o 
  -3 -10  11        0.61        0.95      4.59 o 
  -2 -10  11      205.38      191.98     25.52 o 
  -1 -10  11      134.38      116.44     39.52 o 
   0 -10  11       15.16       30.13     24.19 o 
   1 -10  11        7.21       38.10      7.97 o 
   2 -10  11      331.83      305.49      8.11 o 
   3 -10  11      184.50      277.12     94.98 o 
  -5  -9  11      298.04      264.82      5.54 o 
  -4  -9  11      131.82      155.97     30.33 o 
  -3  -9  11       36.87       66.85     70.26 o 
  -2  -9  11      160.52      145.18     85.55 o 
  -1  -9  11       83.25      121.30     80.73 o 
   0  -9  11      143.66      164.71     82.89 o 
   1  -9  11      128.70      146.19     14.59 o 
   2  -9  11        0.34       44.18     25.40 o 
   3  -9  11      303.99      267.12     37.56 o 
   4  -9  11      486.51      520.46    112.14 o 
  -6  -8  11      139.93      127.68     30.84 o 
  -5  -8  11       26.12       20.81     84.55 o 
  -4  -8  11      152.76      170.28     34.98 o 
  -3  -8  11      508.12      655.98    118.76 o 
  -2  -8  11      333.00      335.47     59.86 o 
  -1  -8  11       65.68       92.95     27.63 o 
   0  -8  11       54.90       50.13     26.05 o 
   1  -8  11        1.64       83.77     24.86 o 
   2  -8  11      312.37      286.98     11.75 o 
   3  -8  11      205.88      338.19    133.09 o 
   4  -8  11      207.01      296.30     70.66 o 
   5  -8  11      208.96      338.32    117.01 o 
   6  -8  11       45.96      217.67    112.95 o 
  -7  -7  11        3.82        0.95     28.83 o 
  -6  -7  11       12.41       17.83     28.78 o 
  -5  -7  11      877.35      843.01     28.90 o 
  -4  -7  11      240.74      219.29      2.30 o 
  -3  -7  11      243.22      251.88     18.38 o 
  -2  -7  11     1468.36     1358.36      8.62 o 
  -1  -7  11        4.54        6.62      1.89 o 
   0  -7  11     1991.67     1984.76     70.79 o 
   1  -7  11        5.36        2.63     34.67 o 
   2  -7  11      247.64      393.99    134.57 o 
   3  -7  11      682.06      759.07    134.71 o 
   4  -7  11       82.54       85.66      5.81 o 
   5  -7  11       90.22      211.86     81.88 o 
   6  -7  11       16.10       76.34     21.35 o 
  -8  -6  11       18.35       16.08     83.26 o 
  -7  -6  11      318.79      257.02     39.98 o 
  -6  -6  11       11.97        5.67     57.11 o 
  -5  -6  11       63.81       98.02     26.68 o 
  -4  -6  11     2400.00     2101.62    194.70 o 
  -3  -6  11      111.82      134.12     67.83 o 
  -2  -6  11       31.93       34.99     33.65 o 
  -1  -6  11      303.83      279.88     35.42 o 
   0  -6  11      123.53      164.85     33.98 o 
   1  -6  11     1630.62     1453.36     62.02 o 
   2  -6  11      109.48      103.09      4.86 o 
   3  -6  11       99.82      143.63    113.09 o 
   4  -6  11        0.86       32.02    128.90 o 
   5  -6  11        4.48        2.84     39.32 o 
   6  -6  11       26.41       13.24     95.39 o 
   7  -6  11       52.49       35.94     93.50 o 
  -8  -5  11      427.13      410.39     35.47 o 
  -7  -5  11       26.08       16.08     43.19 o 
  -6  -5  11     1600.25     1592.57    166.46 o 
  -5  -5  11      258.72      256.94     18.65 o 
  -4  -5  11      537.99      471.61     32.16 o 
  -3  -5  11      385.55      396.76     59.45 o 
  -2  -5  11        2.22        4.33     56.61 o 
  -1  -5  11      163.87      200.92     35.12 o 
   0  -5  11     1607.76     1690.97    185.04 o 
   1  -5  11      154.49      139.40     32.63 o 
   2  -5  11      103.16      149.27     89.11 o 
   3  -5  11     1137.58     1114.14    127.14 o 
   4  -5  11      237.86      259.42     50.53 o 
   5  -5  11       61.37      186.46    111.87 o 
   6  -5  11       15.17       37.83    121.47 o 
   7  -5  11        2.73      141.33    128.36 o 
   8  -5  11        0.11       79.72    109.58 o 
  -9  -4  11       37.45       24.59     71.09 o 
  -8  -4  11      143.82      127.15     26.73 o 
  -7  -4  11      327.67      360.66     29.04 o 
  -6  -4  11       50.48       86.10     63.57 o 
  -5  -4  11      844.79     1026.19    148.29 o 
  -4  -4  11      261.20      252.28     36.35 o 
  -3  -4  11       19.60       42.04     31.83 o 
  -2  -4  11      181.61      209.95     44.57 o 
  -1  -4  11       24.07       58.87     28.51 o 
   0  -4  11     1036.76     1217.62     38.90 o 
   1  -4  11       14.79       63.07     51.34 o 
   2  -4  11        7.36       12.98     53.16 o 
   3  -4  11      128.90      159.03    107.69 o 
   4  -4  11      563.85      496.00    131.74 o 
   5  -4  11      167.11      201.45     58.37 o 
   6  -4  11       84.26      113.63     10.67 o 
   7  -4  11        0.15        5.00     17.97 o 
  -9  -3  11       15.07       14.19     44.12 o 
  -8  -3  11       29.55       22.70     52.95 o 
  -7  -3  11      145.27      161.54     79.48 o 
  -6  -3  11      102.50      138.73     29.39 o 
  -5  -3  11     1026.82     1059.82     80.32 o 
  -4  -3  11      106.75       99.49     49.84 o 
  -3  -3  11      140.25      148.66     63.83 o 
  -2  -3  11       14.52       38.76     48.39 o 
  -1  -3  11      242.50      291.41     37.65 o 
   0  -3  11      436.30      459.66     29.33 o 
   1  -3  11        4.41        2.84      5.96 o 
   2  -3  11     1112.77     1041.15     74.79 o 
   3  -3  11      108.53      258.05     86.54 o 
   4  -3  11      135.72      242.12    131.33 o 
   5  -3  11      269.26      247.93    109.04 o 
   6  -3  11     1802.70     1835.92     88.36 o 
   8  -3  11      326.97      353.86     49.99 o 
   9  -3  11       95.42       84.18     74.18 o 
  -9  -2  11        0.35        3.67     18.21 o 
  -8  -2  11       49.40       52.96     58.92 o 
  -7  -2  11      674.09      663.48     62.69 o 
  -6  -2  11        3.33        6.00     59.75 o 
  -5  -2  11       13.29       15.24     30.18 o 
  -4  -2  11     1496.60     1683.44     59.89 o 
  -3  -2  11       30.29       76.91     31.37 o 
  -2  -2  11      484.83      480.69     26.14 o 
  -1  -2  11     3927.15     3755.38     24.27 o 
   0  -2  11     1226.04     1236.55     33.91 o 
   1  -2  11      295.03      249.98      9.12 o 
   2  -2  11     4599.27     4378.47     85.12 o 
   3  -2  11      286.27      339.34     47.89 o 
   4  -2  11       10.90       21.21     80.66 o 
   5  -2  11     1277.49     1407.34     23.24 o 
   6  -2  11      233.80      311.30    132.68 o 
   7  -2  11     1747.29     2007.11    113.23 o 
   8  -2  11       29.67      119.98     68.91 o 
   9  -2  11       73.95       54.99     82.42 o 
  -9  -1  11       53.74       52.90      7.57 o 
  -8  -1  11      248.33      262.11     15.88 o 
  -7  -1  11       51.39       95.84     41.56 o 
  -6  -1  11      182.00      195.58     42.36 o 
  -5  -1  11        1.95        7.56     69.83 o 
  -4  -1  11      422.04      388.22     43.67 o 
  -3  -1  11        2.54       24.12     63.66 o 
  -2  -1  11     9862.82     8877.87    750.49 o 
  -1  -1  11     1006.65     1031.87    105.19 o 
   0  -1  11     3171.90     3054.58     73.57 o 
   1  -1  11      342.91      325.76     76.00 o 
   2  -1  11      828.12      927.90     47.20 o 
   3  -1  11      901.99      902.10     47.30 o 
   4  -1  11       10.33       16.32     23.20 o 
   5  -1  11       14.88       15.40     74.85 o 
   7  -1  11      448.48      426.28     35.67 o 
   8  -1  11       99.08      179.84     62.42 o 
   9  -1  11      760.15      713.26     24.05 o 
  -9   0  11      595.18      585.99     52.62 o 
  -8   0  11       75.76       71.18     62.28 o 
  -7   0  11     1452.95     1529.38     34.81 o 
  -6   0  11      387.68      372.84     36.35 o 
  -5   0  11      223.72      354.98     88.85 o 
  -4   0  11      120.04      121.54     33.33 o 
  -3   0  11       38.87       34.05     34.51 o 
  -2   0  11      947.04     1119.97     66.15 o 
  -1   0  11     1847.76     1941.97     90.23 o 
   0   0  11      299.38      382.34     51.76 o 
   1   0  11     3688.31     3489.67     57.76 o 
   2   0  11     2791.58     2812.25     87.13 o 
   3   0  11       32.34       47.66     57.46 o 
   4   0  11      424.23      488.41     26.04 o 
   6   0  11        0.60       22.29     94.17 o 
   7   0  11       35.93       58.10     43.78 o 
   8   0  11      859.87      865.13     94.44 o 
   9   0  11       58.20       48.37    127.14 o 
  10   0  11       34.71      104.04     38.64 o 
  -9   1  11      101.33      112.68    108.77 o 
  -8   1  11      661.07      660.63     47.83 o 
  -7   1  11      141.64      180.97     44.58 o 
  -6   1  11     5478.69     5257.39     50.80 o 
  -5   1  11      620.56      667.16     28.71 o 
  -4   1  11       30.85       51.01     58.30 o 
  -3   1  11      237.01      228.69     17.70 o 
  -2   1  11      347.55      444.19     40.38 o 
  -1   1  11      386.02      472.43     55.06 o 
   0   1  11      420.48      474.84     55.89 o 
   1   1  11     2026.25     2119.59     78.30 o 
   2   1  11     3255.88     3261.29     40.51 o 
   3   1  11     4045.15     4003.38     49.84 o 
   4   1  11      120.68      120.80     20.34 o 
   5   1  11      903.47      825.41     16.08 o 
   6   1  11       10.45      158.22     97.55 o 
   7   1  11      523.03      610.58     80.66 o 
   8   1  11        1.94       32.56     66.48 o 
   9   1  11        0.72       28.24     46.75 o 
  10   1  11      734.27      704.21     21.75 o 
 -10   2  11      232.81      277.11     44.65 o 
  -9   2  11       22.87       25.78     36.89 o 
  -8   2  11        8.52       39.19      9.23 o 
  -7   2  11      334.27      323.34     12.86 o 
  -6   2  11      407.96      516.26     61.67 o 
  -5   2  11      380.38      388.81     28.11 o 
  -4   2  11     3865.67     3917.04     92.66 o 
  -3   2  11        4.74       37.17     35.95 o 
  -2   2  11      156.03      221.22     35.53 o 
  -1   2  11      342.48      615.39    101.40 o 
   0   2  11      713.88      694.92    177.47 o 
   1   2  11       39.65       65.02     12.57 o 
   2   2  11       66.85       57.57     40.80 o 
   3   2  11     2060.48     1997.80     55.54 o 
   4   2  11      283.05      273.37     44.81 o 
   5   2  11       78.66      114.47     63.71 o 
   6   2  11     1596.07     1716.89     80.80 o 
   7   2  11      506.08      548.02    111.74 o 
   8   2  11      478.94      533.56    109.98 o 
   9   2  11      725.84      965.38     87.69 o 
  10   2  11       47.52      148.62     49.86 o 
  -9   3  11       18.33       65.31     32.02 o 
  -8   3  11      327.33      284.11     32.70 o 
  -7   3  11      119.08      119.31     22.12 o 
  -6   3  11     1205.86     1223.42     87.52 o 
  -5   3  11     1146.65     1225.59     39.17 o 
  -4   3  11     1977.27     1913.63     95.03 o 
  -3   3  11     1339.80     1455.93     69.80 o 
  -2   3  11       96.32      186.29     45.41 o 
  -1   3  11     1763.04     2170.31     65.80 o 
   0   3  11      531.55      585.45     55.26 o 
   1   3  11     1668.42     1781.87     78.63 o 
   2   3  11      741.33      834.85    108.56 o 
   3   3  11     1099.01     1360.42    140.45 o 
   4   3  11     6451.48     5707.36     68.43 o 
   5   3  11      179.02      172.03     16.15 o 
   6   3  11     2417.69     2211.31     43.63 o 
   7   3  11       27.05       95.53     32.02 o 
   8   3  11      453.77      540.72    118.36 o 
   9   3  11      265.69      312.11    122.68 o 
  10   3  11        6.54      104.31     75.39 o 
  -9   4  11        4.32       58.34     46.44 o 
  -8   4  11      287.74      253.34     43.49 o 
  -7   4  11      260.57      262.95     51.40 o 
  -6   4  11       13.70       11.42     24.72 o 
  -5   4  11       75.44      171.29     41.82 o 
  -4   4  11       82.44      114.41     13.97 o 
  -3   4  11     3559.07     3278.39     24.27 o 
  -2   4  11      533.81      506.52     21.88 o 
  -1   4  11     2358.01     2549.54     52.63 o 
   0   4  11       95.21      170.13     61.62 o 
   1   4  11     1771.57     1750.76      7.78 o 
   2   4  11     6299.83     5983.39     61.25 o 
   3   4  11     1135.28     1197.79     39.99 o 
   4   4  11     2633.13     2766.18     84.04 o 
   5   4  11      821.59      920.96     46.68 o 
   6   4  11      461.91      570.83     61.68 o 
   7   4  11        5.04        8.78     53.10 o 
   8   4  11       30.06       77.83     25.13 o 
   9   4  11      595.40      518.43      2.03 o 
  10   4  11       36.74      145.52    114.44 o 
  -9   5  11      218.88      191.86     46.52 o 
  -8   5  11      349.85      438.30     74.00 o 
  -7   5  11        2.73        2.84      7.19 o 
  -6   5  11      468.44      423.11     33.13 o 
  -5   5  11      651.53      778.00     64.94 o 
  -4   5  11     1788.14     1856.15     79.40 o 
  -3   5  11      244.68      238.28     30.81 o 
  -2   5  11      933.22      893.13    187.38 o 
  -1   5  11      618.66      604.94     31.74 o 
   0   5  11     1362.00     1312.21     54.33 o 
   1   5  11     1640.95     1468.35     62.05 o 
   2   5  11      280.26      443.29     80.89 o 
   3   5  11      523.73      524.04     96.70 o 
   4   5  11       63.98       85.12     63.37 o 
   5   5  11      109.22      150.94     33.56 o 
   6   5  11      217.97      237.59     22.58 o 
   7   5  11        7.05       10.39     23.04 o 
   8   5  11       42.28       30.27     43.66 o 
   9   5  11       10.68       24.05     64.31 o 
  10   5  11      281.66      335.76     73.64 o 
  -9   6  11      231.68      222.28     11.97 o 
  -8   6  11      161.01      144.76     37.91 o 
  -7   6  11      393.47      404.79     63.69 o 
  -6   6  11       16.22       26.42     60.39 o 
  -5   6  11        7.66       12.80      4.87 o 
  -4   6  11      471.36      450.00     26.89 o 
  -3   6  11       27.61       53.23      8.95 o 
  -2   6  11      467.05      424.06     28.50 o 
  -1   6  11     1120.47     1284.46     35.43 o 
   0   6  11        6.12        6.62      2.42 o 
   1   6  11     1438.64     1370.47     50.35 o 
   2   6  11     1875.10     1906.95     36.76 o 
   3   6  11        9.94       72.25     39.88 o 
   4   6  11      538.64      715.43     31.89 o 
   5   6  11      199.34      261.98     87.61 o 
   6   6  11      369.99      384.90     29.47 o 
   7   6  11       72.80       88.91     13.71 o 
   8   6  11      126.53      129.74     10.71 o 
   9   6  11       30.85       70.42     75.19 o 
  10   6  11       87.67       74.72      1.76 o 
  -9   7  11      287.79      248.61      3.78 o 
  -8   7  11       96.30       71.88    133.36 o 
  -7   7  11        4.15        5.67     79.18 o 
  -6   7  11      506.86      506.26    187.06 o 
  -5   7  11        9.95       90.74     81.67 o 
  -4   7  11     1032.22     1235.58     68.03 o 
  -3   7  11      376.62      432.10     44.86 o 
  -2   7  11        1.56        2.85     81.63 o 
  -1   7  11      351.89      336.15     12.10 o 
   0   7  11       15.54       60.04     24.41 o 
   1   7  11     1525.82     1585.81     32.87 o 
   2   7  11      248.67      296.66     24.41 o 
   3   7  11      121.76      190.66     50.95 o 
   4   7  11     4220.80     3891.53    239.42 o 
   5   7  11     1015.80      987.51     74.50 o 
   6   7  11      178.41      225.57     59.99 o 
   7   7  11      424.90      432.73     38.32 o 
   8   7  11       38.87       29.37     43.76 o 
   9   7  11      320.32      277.75     27.70 o 
  10   7  11        1.86        0.95     11.56 o 
  -9   8  11        0.69        0.00     28.10 o 
  -8   8  11       71.35       62.42     60.80 o 
  -7   8  11       79.19       98.50     11.62 o 
  -6   8  11      275.84      302.11    125.52 o 
  -5   8  11      902.98     1032.75    155.79 o 
  -4   8  11      101.29      181.87     51.10 o 
  -3   8  11      198.50      146.66     58.64 o 
  -2   8  11      590.01      650.93     57.13 o 
  -1   8  11       75.45       68.43     33.26 o 
   0   8  11      222.03      255.96     35.80 o 
   1   8  11        6.84        8.68     57.82 o 
   2   8  11       15.21       10.42     16.15 o 
   3   8  11      849.67      762.33     15.13 o 
   4   8  11      518.96      488.60     61.67 o 
   5   8  11      213.78      251.92     42.02 o 
   6   8  11       96.55      128.83     37.35 o 
   7   8  11      700.15      667.49    122.51 o 
   8   8  11      933.73      972.97     71.33 o 
   9   8  11       11.19       40.28     24.59 o 
  10   8  11      117.15      235.85     60.44 o 
  -8   9  11       13.66        9.46     14.05 o 
  -7   9  11       22.15       32.70     79.58 o 
  -6   9  11       82.00      176.73     58.64 o 
  -5   9  11        6.25       62.63     71.88 o 
  -4   9  11       19.64       65.08     30.09 o 
  -3   9  11     1159.38     1195.56     69.63 o 
  -2   9  11     1999.14     1838.15     37.02 o 
  -1   9  11       31.32       95.37     65.53 o 
   0   9  11     2011.55     1867.83     27.70 o 
   1   9  11      644.76      559.48     42.90 o 
   2   9  11       48.42       40.20     45.29 o 
   3   9  11       92.98       70.39     23.57 o 
   4   9  11     2332.51     2186.22     40.47 o 
   5   9  11      155.96      160.01      9.53 o 
   6   9  11     1598.08     1551.80     54.53 o 
   7   9  11        2.45       51.30     38.33 o 
   8   9  11      425.82      466.80     68.81 o 
   9   9  11      212.89      249.28     96.34 o 
  10   9  11        0.23        4.46     62.02 o 
  -8  10  11       26.95       24.59     84.72 o 
  -7  10  11        0.07        0.00      6.08 o 
  -6  10  11       19.23       13.24     81.07 o 
  -5  10  11        0.04       12.42     35.92 o 
  -4  10  11      493.66      521.60     45.20 o 
  -3  10  11       87.29      136.89     76.17 o 
  -2  10  11      251.39      308.27     34.18 o 
  -1  10  11     5545.55     5018.22     35.80 o 
   0  10  11       68.32       98.92     10.26 o 
   1  10  11     2094.84     2065.00     65.50 o 
   2  10  11      553.65      596.92     88.62 o 
   3  10  11      245.33      371.50     68.00 o 
   4  10  11      233.31      234.32     16.98 o 
   5  10  11      395.40      399.91     31.78 o 
   6  10  11      282.61      288.36     28.98 o 
   7  10  11     1240.60     1277.30     56.42 o 
   8  10  11      469.24      488.45     28.38 o 
   9  10  11      188.10      221.00     27.55 o 
  -7  11  11       88.33       68.64     38.10 o 
  -6  11  11      269.89      248.74     14.32 o 
  -5  11  11      235.50      311.71     82.55 o 
  -4  11  11       62.79       65.78     79.77 o 
  -3  11  11      729.03      685.82     83.43 o 
  -2  11  11      592.62      556.74    179.90 o 
  -1  11  11      148.56      163.72     26.61 o 
   0  11  11     3683.54     3452.72     17.82 o 
   1  11  11      381.49      334.60     67.35 o 
   2  11  11     1407.53     1435.19     95.46 o 
   3  11  11        5.75       35.48     30.67 o 
   4  11  11      152.36      221.02     65.70 o 
   5  11  11       82.64      117.22     50.19 o 
   6  11  11      265.84      292.65     23.35 o 
   7  11  11      240.53      265.59     34.07 o 
   8  11  11      277.39      263.43     38.51 o 
   9  11  11      593.42      627.88    155.92 o 
  -7  12  11      236.03      195.78    112.01 o 
  -6  12  11       62.25       53.91     95.39 o 
  -5  12  11      537.92      496.00    122.01 o 
  -4  12  11       29.08       49.15     30.55 o 
  -3  12  11       93.77       97.06     58.63 o 
  -2  12  11      132.83      201.61     45.13 o 
  -1  12  11      178.85      212.96     68.72 o 
   0  12  11      884.15     1180.19     94.11 o 
   1  12  11      629.65      656.81     37.66 o 
   2  12  11     1343.31     1462.87    111.47 o 
   3  12  11       16.09      118.34     38.31 o 
   4  12  11      376.77      401.90     37.29 o 
   5  12  11       35.75       38.25     16.01 o 
   6  12  11       71.95       82.28     28.98 o 
   7  12  11      176.17      227.27     48.13 o 
   8  12  11      100.23       93.09     23.31 o 
   9  12  11      182.01      185.41     17.41 o 
  -6  13  11       71.53      105.66    116.87 o 
  -5  13  11       40.24       26.48    114.44 o 
  -4  13  11      388.08      355.48     35.53 o 
  -3  13  11       26.97       26.78      4.46 o 
  -2  13  11      230.23      247.82     31.93 o 
  -1  13  11        7.59       39.12     48.64 o 
   0  13  11     1202.01     1205.46     48.77 o 
   1  13  11      443.69      455.43     40.98 o 
   2  13  11     1207.22     1160.67     71.41 o 
   3  13  11      506.99      451.19      8.10 o 
   4  13  11       73.13      175.96     58.11 o 
   5  13  11      587.02      637.91     68.06 o 
   6  13  11       39.88       65.43     26.94 o 
   7  13  11       96.59       83.27      6.02 o 
   8  13  11       33.01       26.00     69.34 o 
  -5  14  11        6.94      106.06     69.31 o 
  -4  14  11      120.43       97.42     27.02 o 
  -3  14  11      294.78      283.63     28.17 o 
  -2  14  11        5.06       52.04     50.77 o 
  -1  14  11      135.70      234.08     44.37 o 
   0  14  11       17.27       82.43     65.58 o 
   1  14  11      394.27      349.18     31.55 o 
   2  14  11      308.60      349.65     43.53 o 
   3  14  11      386.25      463.07     90.53 o 
   4  14  11      402.29      362.78     39.52 o 
   5  14  11     1657.26     1710.67     61.27 o 
   6  14  11      183.14      288.28     63.41 o 
   7  14  11      350.40      297.47     21.17 o 
  -4  15  11       93.73       73.77     94.85 o 
  -3  15  11      104.48      114.71     32.97 o 
  -2  15  11      403.16      460.08     38.30 o 
  -1  15  11       97.64       96.06      1.76 o 
   0  15  11      589.69      774.27    130.45 o 
   1  15  11      225.71      231.04     12.85 o 
   2  15  11      179.45      174.23     61.60 o 
   3  15  11       36.38       66.48     55.19 o 
   4  15  11      680.38      626.32     69.18 o 
   5  15  11        1.30        7.26      8.78 o 
   6  15  11      497.23      433.15     37.56 o 
   7  15  11       50.72      121.85     52.69 o 
  -3  16  11       67.77      150.65     44.86 o 
  -2  16  11       16.17       56.07     26.73 o 
  -1  16  11      424.14      370.77     53.84 o 
   0  16  11      111.20      113.83     77.42 o 
   1  16  11      328.12      296.06     18.22 o 
   2  16  11       32.68       84.14     40.81 o 
   3  16  11      279.18      258.25     13.17 o 
   4  16  11       63.02       75.18     25.27 o 
   5  16  11        3.40      111.44     33.49 o 
  -1  17  11        1.77       36.71     43.37 o 
   0  17  11      486.86      448.90      8.75 o 
   1  17  11        6.82       10.19     32.52 o 
   2  17  11      367.02      399.13     52.58 o 
   3  17  11       72.10       69.70     30.07 o 
   4  17  11       12.14       32.98     21.42 o 
  -2 -10  12        0.17        0.00     46.39 o 
  -1 -10  12      259.80      302.96     75.12 o 
   0 -10  12       16.76      153.08    105.93 o 
   1 -10  12       16.56       24.19    133.76 o 
  -4  -9  12      192.95      213.56     77.42 o 
  -3  -9  12      399.16      352.05     38.89 o 
  -2  -9  12      210.84      186.11     40.21 o 
  -1  -9  12        3.72        1.89     62.28 o 
   0  -9  12      120.58      126.22     33.29 o 
   1  -9  12       50.09       55.80    131.60 o 
   2  -9  12      259.13      243.34     40.67 o 
   3  -9  12      151.86      207.26     38.37 o 
  -5  -8  12       19.45       30.43     38.37 o 
  -4  -8  12       98.28       94.28     52.06 o 
  -3  -8  12       19.91       14.19     51.51 o 
  -2  -8  12      716.89      778.14    208.21 o 
  -1  -8  12        3.56        8.51     19.83 o 
   0  -8  12     1654.49     1801.03     86.47 o 
   1  -8  12        9.13        7.84     38.10 o 
   2  -8  12      396.09      382.24     26.75 o 
   3  -8  12      136.23      235.37    110.39 o 
   4  -8  12      109.25      224.42    101.06 o 
   5  -8  12      365.26      401.56     37.43 o 
  -6  -7  12       40.72       50.81     62.76 o 
  -5  -7  12       16.21       67.77     46.34 o 
  -4  -7  12      398.43      358.46     69.11 o 
  -3  -7  12      566.39      524.52     74.24 o 
  -2  -7  12      247.78      242.23     40.33 o 
  -1  -7  12      752.61      862.00     92.82 o 
   0  -7  12       62.99       71.81     48.27 o 
   1  -7  12     1186.66     1135.73    137.41 o 
   2  -7  12       11.88      144.17    107.82 o 
   3  -7  12      235.06      303.19     48.37 o 
   4  -7  12      172.31      203.21    118.09 o 
   5  -7  12        7.16        4.73     24.86 o 
   6  -7  12       19.41       19.86      2.57 o 
  -7  -6  12        6.12        9.32      3.72 o 
  -6  -6  12      510.97      400.11     78.77 o 
  -5  -6  12      362.50      320.62      6.07 o 
  -4  -6  12      120.64       97.42     53.64 o 
  -3  -6  12      718.99      597.32    152.48 o 
  -2  -6  12      791.14      694.49    171.53 o 
  -1  -6  12       13.22       11.35     55.99 o 
   0  -6  12      290.70      319.77     44.34 o 
   1  -6  12      253.49      229.83      2.36 o 
   2  -6  12      654.61      636.38     24.32 o 
   3  -6  12      150.12      231.72    102.69 o 
   4  -6  12       17.18      173.89     95.39 o 
   5  -6  12      115.94      162.95     21.89 o 
   6  -6  12       19.86       26.21      1.49 o 
   7  -6  12        0.13       28.51     20.94 o 
  -8  -5  12       47.54       38.78     52.45 o 
  -7  -5  12      303.21      239.72     87.49 o 
  -6  -5  12       95.64       88.90     38.78 o 
  -5  -5  12      534.16      584.30     62.29 o 
  -4  -5  12        5.36        2.89     12.45 o 
  -3  -5  12        7.60       13.58     28.24 o 
  -2  -5  12     1223.69     1444.22    130.72 o 
  -1  -5  12       51.09      132.45     76.88 o 
   0  -5  12      118.70      109.41     76.01 o 
   1  -5  12      113.13       98.28     29.75 o 
   2  -5  12      193.88      173.82     19.52 o 
   3  -5  12      754.16      647.46     43.37 o 
   4  -5  12      711.22      740.83     93.09 o 
   5  -5  12        0.49       17.97     17.70 o 
   6  -5  12       99.27      104.98     83.23 o 
   7  -5  12        0.36       18.11     54.72 o 
  -8  -4  12       80.33       53.68     43.69 o 
  -7  -4  12      273.78      276.42     31.41 o 
  -6  -4  12      290.68      302.13     38.30 o 
  -5  -4  12      313.68      288.88     23.24 o 
  -4  -4  12       98.15       96.33     17.22 o 
  -3  -4  12      463.05      435.20     43.30 o 
  -2  -4  12       88.76       89.14     35.87 o 
  -1  -4  12        0.71       17.69     27.07 o 
   0  -4  12       96.58      121.13     71.75 o 
   1  -4  12      158.37      220.38     63.03 o 
   2  -4  12       64.20      168.93     44.91 o 
   3  -4  12        5.77       25.40    121.74 o 
   4  -4  12     3072.96     3034.11     63.23 o 
   5  -4  12      219.10      249.28     77.15 o 
   6  -4  12      387.99      371.02     69.99 o 
   7  -4  12      301.05      415.20    109.71 o 
   8  -4  12      129.64      190.92    108.63 o 
  -8  -3  12       35.88       34.06     13.44 o 
  -7  -3  12      665.28      600.14     47.68 o 
  -6  -3  12      142.13      129.57     81.36 o 
  -5  -3  12       83.63      203.69     50.88 o 
  -4  -3  12      611.30      575.71     52.69 o 
  -3  -3  12      330.12      319.01     74.20 o 
  -2  -3  12      301.95      416.22    148.69 o 
  -1  -3  12       95.30      120.42     66.15 o 
   0  -3  12      926.57      878.97     89.99 o 
   1  -3  12      111.37      116.17     12.23 o 
   2  -3  12      941.51     1211.69     50.15 o 
   3  -3  12      105.40      227.67     59.50 o 
   4  -3  12      251.10      258.20     65.39 o 
   6  -3  12      596.67      576.93      7.57 o 
   7  -3  12      459.13      412.10      9.86 o 
   8  -3  12       12.18       11.35     58.77 o 
  -9  -2  12       64.28       50.13     14.71 o 
  -8  -2  12        6.58        3.78     28.12 o 
  -7  -2  12       19.99       35.39     37.13 o 
  -6  -2  12       38.88       47.36     19.78 o 
  -5  -2  12        0.95        0.95     33.23 o 
  -4  -2  12      847.46      701.37    122.75 o 
  -3  -2  12      287.48      271.71     43.18 o 
  -2  -2  12     3865.18     3738.74     57.15 o 
  -1  -2  12        3.97       75.29     46.07 o 
   0  -2  12     2571.75     2589.23     82.39 o 
   1  -2  12     1261.83     1418.05     67.72 o 
   2  -2  12      438.18      460.39     22.97 o 
   3  -2  12     1174.55     1247.72     98.90 o 
   4  -2  12      198.43      222.53     18.51 o 
   5  -2  12       28.42       22.70     93.90 o 
   6  -2  12     2005.27     1858.21     32.43 o 
   7  -2  12      387.28      294.41     65.12 o 
   9  -2  12       78.29       83.77     18.78 o 
  -9  -1  12      404.75      450.94     76.80 o 
  -8  -1  12       65.66       76.76     41.15 o 
  -7  -1  12      856.84      832.31    108.90 o 
  -6  -1  12     1463.96     1611.21     67.22 o 
  -5  -1  12       24.76       12.40     47.76 o 
  -4  -1  12      556.01      563.10     57.15 o 
  -3  -1  12      273.65      274.35     36.78 o 
  -2  -1  12      329.62      336.37     65.60 o 
  -1  -1  12     1903.45     1999.05     66.15 o 
   0  -1  12      141.31      126.82     18.92 o 
   1  -1  12     1933.04     1824.52     24.95 o 
   2  -1  12       41.14       38.19     16.79 o 
   3  -1  12       14.11       16.08     36.43 o 
   4  -1  12        8.84       22.37     83.11 o 
   5  -1  12      150.91      217.53     28.51 o 
   6  -1  12      204.05      224.15     11.21 o 
   8  -1  12      984.84     1126.31     41.89 o 
   9  -1  12      500.99      484.52     51.07 o 
  -9   0  12       53.93       60.41     46.68 o 
  -8   0  12     1330.67     1303.16     80.12 o 
  -7   0  12        2.71        0.24     67.65 o 
  -6   0  12     2067.49     2119.90     33.76 o 
  -5   0  12        0.28        2.74     26.30 o 
  -4   0  12      475.02      723.12    163.01 o 
  -3   0  12      887.13      857.97     35.23 o 
  -2   0  12      520.47      522.67     20.82 o 
  -1   0  12      109.97      157.29     19.15 o 
   0   0  12      115.01      142.77     46.24 o 
   1   0  12     1135.57     1217.64     65.46 o 
   2   0  12     1331.86     1626.19    100.12 o 
   3   0  12     1844.64     2042.04     56.95 o 
   4   0  12       72.73       92.85     84.42 o 
   5   0  12      277.11      397.64     98.90 o 
   7   0  12      214.26      231.85     76.47 o 
   8   0  12       78.76       92.15     97.15 o 
   9   0  12       14.83        7.57     52.56 o 
  -9   1  12       78.36       73.83     39.99 o 
  -8   1  12        0.23        0.00     46.78 o 
  -7   1  12      525.23      549.92      8.07 o 
  -6   1  12      259.05      288.13     26.85 o 
  -5   1  12      103.26      144.02     34.59 o 
  -4   1  12     1590.50     1394.66     22.13 o 
  -3   1  12     1487.60     1503.26     44.54 o 
  -2   1  12        6.26       23.74     55.29 o 
  -1   1  12      591.96      944.77    209.63 o 
   0   1  12       89.55      107.26      5.93 o 
   1   1  12      393.64      390.95     27.79 o 
   2   1  12      362.93      362.85    192.20 o 
   3   1  12       59.84       64.37     56.23 o 
   4   1  12       26.63       53.22     73.22 o 
   5   1  12      748.89      692.86     67.83 o 
   7   1  12       51.53       70.26     48.10 o 
   8   1  12      607.63      587.34     31.89 o 
   9   1  12       41.47       44.32     95.53 o 
  10   1  12        1.03        0.00     62.29 o 
  -9   2  12        0.17        0.00     84.04 o 
  -8   2  12       12.12       83.92     63.23 o 
  -7   2  12       30.66       28.34     26.35 o 
  -6   2  12        0.08        0.00     43.19 o 
  -5   2  12      294.43      223.75     58.03 o 
  -4   2  12       43.05       69.93     32.27 o 
  -3   2  12      802.57      721.61      7.40 o 
  -2   2  12      110.18      123.35      1.89 o 
  -1   2  12        2.85       16.84     40.76 o 
   0   2  12      465.84      454.12     21.62 o 
   1   2  12      662.34     1035.16     87.46 o 
   2   2  12      162.30      204.78     27.52 o 
   3   2  12        2.28       32.29     21.15 o 
   4   2  12     1799.41     1584.73     40.42 o 
   5   2  12      722.96      766.13     70.96 o 
   6   2  12     2516.41     2697.54    127.55 o 
   7   2  12       32.89       51.88     71.88 o 
   8   2  12      172.82      288.87     93.36 o 
   9   2  12        2.51        9.59    124.03 o 
  10   2  12       31.00       25.54     39.72 o 
  -9   3  12        1.50        1.89     48.37 o 
  -8   3  12        1.41       19.00     59.72 o 
  -7   3  12        4.18       13.52     49.72 o 
  -6   3  12       64.87       84.27     16.58 o 
  -5   3  12      860.90      829.90     19.86 o 
  -4   3  12      145.70      178.84     33.29 o 
  -3   3  12      511.90      591.60     53.50 o 
  -2   3  12      910.97      947.02     15.20 o 
  -1   3  12      638.68      692.93     87.15 o 
   0   3  12        1.27       67.02     52.02 o 
   1   3  12      423.90      449.98     46.53 o 
   2   3  12     1901.22     1647.92     72.41 o 
   3   3  12      134.85      208.36     43.84 o 
   4   3  12     1196.72     1092.39     16.08 o 
   5   3  12       70.11       74.72     55.26 o 
   6   3  12      583.69      588.42     25.67 o 
   7   3  12     1693.06     1478.68      4.73 o 
   8   3  12       38.71      162.14     71.47 o 
   9   3  12      396.83      441.55     71.88 o 
  10   3  12      201.39      210.37     80.39 o 
  -9   4  12      127.82      138.36     94.44 o 
  -8   4  12       84.38      153.62     65.53 o 
  -7   4  12        3.87        5.36     18.11 o 
  -6   4  12      565.98      541.29     53.47 o 
  -5   4  12      478.44      455.02    142.68 o 
  -4   4  12     1580.63     1536.66     71.53 o 
  -3   4  12        7.43        4.27     17.24 o 
  -2   4  12      814.78      698.11     25.22 o 
  -1   4  12      142.25      221.68     51.85 o 
   0   4  12     2167.73     1925.61     45.26 o 
   1   4  12      397.17      403.07      4.74 o 
   2   4  12      202.21      183.32      6.15 o 
   3   4  12     2460.83     2438.92     52.51 o 
   4   4  12      320.60      345.46     43.64 o 
   5   4  12      680.21      651.79     17.29 o 
   6   4  12      290.35      348.37     37.39 o 
   7   4  12       81.10      103.23     59.04 o 
   8   4  12      973.47     1023.35     15.40 o 
   9   4  12       69.29      114.58    119.31 o 
  10   4  12      177.67      145.65     52.56 o 
  -9   5  12      382.82      361.43     39.05 o 
  -8   5  12       19.09       17.67     64.08 o 
  -7   5  12      757.61      830.71     95.15 o 
  -6   5  12       31.96       89.17     39.97 o 
  -5   5  12      108.56      198.28     39.67 o 
  -4   5  12     1550.40     1816.57     78.05 o 
  -3   5  12      106.30      104.69     10.74 o 
  -2   5  12      376.32      490.90     79.70 o 
  -1   5  12      556.18      724.45    117.01 o 
   0   5  12      342.88      331.82     33.86 o 
   1   5  12      260.13      233.19     18.51 o 
   2   5  12      161.60      197.78     32.16 o 
   3   5  12      161.69      234.32     31.91 o 
   4   5  12       38.26       43.51     18.57 o 
   5   5  12     1123.11     1177.86     40.19 o 
   6   5  12      408.94      432.49     22.97 o 
   7   5  12        1.63        2.30      1.49 o 
   8   5  12       43.21       54.99     27.97 o 
   9   5  12      285.62      265.50      3.38 o 
  10   5  12      398.41      414.53    109.98 o 
  -9   6  12      175.34      156.06    122.68 o 
  -8   6  12      150.88      168.23     62.12 o 
  -7   6  12      107.05       98.04      9.86 o 
  -6   6  12     1173.62     1075.73     36.57 o 
  -5   6  12        2.83       47.33     44.11 o 
  -4   6  12      460.91      461.13     16.22 o 
  -3   6  12        1.31        5.73      3.39 o 
  -2   6  12        1.52       16.97     49.92 o 
  -1   6  12      582.21      552.75     28.21 o 
   0   6  12        0.97       20.96     12.21 o 
   1   6  12      925.92     1043.57    182.34 o 
   2   6  12      574.50      509.29      6.55 o 
   3   6  12      533.40      590.16     16.88 o 
   4   6  12     2228.47     2234.94     39.66 o 
   5   6  12        9.68       25.36     17.60 o 
   6   6  12        8.53       27.50     22.01 o 
   7   6  12      248.01      263.86     37.12 o 
   8   6  12      133.78      144.03     68.77 o 
   9   6  12        4.17        2.84     92.15 o 
  10   6  12      498.57      478.30    133.90 o 
  -8   7  12       59.35       48.24    130.79 o 
  -7   7  12       54.19       42.56     25.94 o 
  -6   7  12      871.90      766.63     20.81 o 
  -5   7  12      264.92      289.60     36.55 o 
  -4   7  12      259.92      245.14     49.45 o 
  -3   7  12        0.23       12.27     44.44 o 
  -2   7  12      192.50      213.51     37.51 o 
  -1   7  12       10.57       17.09     34.75 o 
   0   7  12       57.04       72.69     63.79 o 
   1   7  12      173.21      191.84     28.25 o 
   2   7  12       42.94       52.15     32.67 o 
   3   7  12      139.14      152.83     32.35 o 
   4   7  12     1172.25     1231.36     53.26 o 
   5   7  12      452.55      415.02     20.33 o 
   6   7  12       43.94       50.88     17.56 o 
   7   7  12       75.09       78.61     45.06 o 
   8   7  12      436.44      429.26     95.53 o 
   9   7  12      126.39      113.50     23.51 o 
  10   7  12      191.01      261.71     61.88 o 
  -8   8  12       18.87       13.24     76.61 o 
  -7   8  12      188.39      197.81     52.42 o 
  -6   8  12      165.55      168.59     52.79 o 
  -5   8  12     1214.66     1495.47     47.30 o 
  -4   8  12      822.05      930.74    133.02 o 
  -3   8  12     1239.52     1146.02     68.98 o 
  -2   8  12      896.84     1262.57     66.40 o 
  -1   8  12       45.58       53.84     50.32 o 
   0   8  12      507.63      492.29     43.98 o 
   1   8  12       89.86      112.95     67.29 o 
   2   8  12     1088.41     1096.99    153.83 o 
   3   8  12      806.70     1000.09     79.84 o 
   4   8  12      543.79      582.79    209.63 o 
   5   8  12      709.00      673.92      9.94 o 
   6   8  12     1909.99     1991.46     80.29 o 
   7   8  12       70.09       70.86     34.25 o 
   8   8  12      221.46      320.70     65.66 o 
  -8   9  12       81.81       67.15     86.47 o 
  -7   9  12      189.10      152.27    109.04 o 
  -6   9  12       29.49       32.16     12.57 o 
  -5   9  12       49.89       39.64      3.97 o 
  -4   9  12      873.61      920.42     29.32 o 
  -3   9  12      506.81      674.00    121.13 o 
  -2   9  12      339.59      355.53     37.99 o 
  -1   9  12     2355.71     2156.41     13.25 o 
   0   9  12       31.42       47.65     18.47 o 
   1   9  12      474.21      449.52     22.43 o 
   2   9  12      249.60      301.96     27.87 o 
   3   9  12       68.98       71.95     41.64 o 
   4   9  12        2.54       23.86     13.44 o 
   5   9  12      921.08      858.34      9.26 o 
   6   9  12      546.34      564.95     89.99 o 
   7   9  12      657.00      649.13    112.48 o 
   8   9  12        3.27        8.91      6.75 o 
   9   9  12       13.92       10.40     89.85 o 
  -7  10  12        0.14        0.00    102.42 o 
  -6  10  12        6.50        5.27     86.74 o 
  -5  10  12      220.09      203.04     45.54 o 
  -4  10  12      526.56      624.39     69.73 o 
  -3  10  12        7.32        3.32     68.52 o 
  -2  10  12     3508.72     3309.89     44.32 o 
  -1  10  12      346.45      350.39     49.45 o 
   0  10  12      787.27      688.65     72.49 o 
   1  10  12       30.06       32.20     18.56 o 
   2  10  12     2891.73     2643.90    101.88 o 
   3  10  12      637.27      617.52     63.64 o 
   4  10  12       19.61       40.12     50.96 o 
   5  10  12       65.35       76.41     21.63 o 
   6  10  12      246.31      281.29     63.83 o 
   7  10  12      433.42      428.85     31.38 o 
   8  10  12      128.74      222.02     58.98 o 
   9  10  12      594.23      579.50     22.16 o 
  -7  11  12      122.04      143.76     20.67 o 
  -6  11  12      123.42      118.49      0.95 o 
  -5  11  12      368.23      407.50     69.31 o 
  -4  11  12      211.64      240.70     31.96 o 
  -3  11  12      111.47      118.05     10.81 o 
  -2  11  12       34.20       67.13     52.19 o 
  -1  11  12     1298.67     1505.48     88.70 o 
   0  11  12        5.32        1.89     21.12 o 
   1  11  12     2726.31     2536.09     30.05 o 
   2  11  12     1813.35     1739.75     93.63 o 
   3  11  12        0.81        3.22      5.47 o 
   4  11  12      241.27      207.59      6.07 o 
   5  11  12      409.66      416.43     30.16 o 
   6  11  12       44.50       79.07     11.52 o 
   7  11  12       64.04       78.27      8.97 o 
   8  11  12      214.08      236.19     44.72 o 
   9  11  12       50.83       68.51     47.15 o 
  -6  12  12      576.72      554.24     63.23 o 
  -5  12  12       22.70       23.64      1.49 o 
  -4  12  12      186.43      161.45     31.06 o 
  -3  12  12        2.02       22.60     60.89 o 
  -2  12  12       92.33      118.60     14.39 o 
  -1  12  12      516.23      640.23     47.36 o 
   0  12  12     1203.19     1118.38     51.14 o 
   1  12  12        7.61        6.92     15.56 o 
   2  12  12      195.88      200.79     42.24 o 
   3  12  12     1923.91     1722.65     61.03 o 
   4  12  12       84.99      175.40     65.22 o 
   5  12  12       92.96      144.10     71.95 o 
   6  12  12       28.29       68.54     58.23 o 
   7  12  12       66.46       51.07     38.05 o 
   8  12  12        5.54       11.86     44.67 o 
  -6  13  12       69.57       68.10     78.50 o 
  -5  13  12       22.26       32.29     39.72 o 
  -4  13  12      105.00      151.06     58.50 o 
  -3  13  12      550.77      777.71    180.51 o 
  -2  13  12        1.33       22.01     16.28 o 
  -1  13  12       26.98       46.89      8.38 o 
   0  13  12        9.03        7.14      7.09 o 
   1  13  12      386.93      390.05     69.63 o 
   2  13  12      312.10      346.20     84.39 o 
   3  13  12      500.13      485.39     48.17 o 
   4  13  12       75.41      139.78     79.08 o 
   5  13  12     1052.79     1266.10     90.74 o 
   6  13  12       42.20       78.64     22.09 o 
   7  13  12       52.17       63.45     25.25 o 
   8  13  12        2.98       52.01     51.11 o 
  -5  14  12       17.01       11.35     85.12 o 
  -4  14  12      306.96      318.73     42.83 o 
  -3  14  12       69.82       91.77     84.06 o 
  -2  14  12      351.69      369.66     29.72 o 
  -1  14  12      412.24      525.96     66.50 o 
   0  14  12      152.62      157.03     13.20 o 
   1  14  12      347.82      550.98    150.65 o 
   2  14  12      163.03      238.82     45.33 o 
   3  14  12      167.98      226.52     58.34 o 
   4  14  12      816.38      803.01    201.72 o 
   5  14  12        8.59       31.68     42.22 o 
   6  14  12      911.94     1044.83     68.35 o 
   7  14  12      276.34      374.16     69.81 o 
  -4  15  12       31.75       25.54     20.13 o 
  -3  15  12      215.93      260.50     54.86 o 
  -2  15  12       40.45      138.99     59.70 o 
  -1  15  12      559.00      501.25    108.97 o 
   0  15  12        0.96       12.70     17.22 o 
   1  15  12      509.20      438.77      6.76 o 
   2  15  12       67.57       75.84     49.65 o 
   3  15  12      245.35      237.24     54.72 o 
   4  15  12      131.08      131.45     13.85 o 
   5  15  12      236.29      199.97     31.41 o 
   6  15  12       16.19       82.95     88.57 o 
  -3  16  12       63.28      100.25    127.82 o 
  -2  16  12      104.09      115.50     43.44 o 
  -1  16  12        0.24        4.13     30.71 o 
   0  16  12     1453.24     1234.37     28.51 o 
   1  16  12        0.84       15.82     28.10 o 
   2  16  12      103.03      136.84     67.96 o 
   3  16  12       31.03       30.33     20.23 o 
   4  16  12       60.12       83.20     46.76 o 
   5  16  12       29.10       92.19     17.48 o 
   0  17  12      139.92      195.72     34.86 o 
   1  17  12        0.72       41.98     23.58 o 
   2  17  12      282.60      295.97     18.01 o 
   3  17  12        2.47       28.26     31.64 o 
  -2  -9  13      764.36      647.27    243.27 o 
  -1  -9  13        4.49        4.73     26.00 o 
   0  -9  13      588.35      555.45     11.62 o 
   1  -9  13      138.66      216.99     95.80 o 
  -4  -8  13      127.61      174.87     77.12 o 
  -3  -8  13      237.28      246.72     42.16 o 
  -2  -8  13       84.91       91.23     40.88 o 
  -1  -8  13      707.73      819.55    105.93 o 
   0  -8  13        3.15        1.89      3.85 o 
   1  -8  13      418.91      408.58     39.32 o 
   2  -8  13      124.32      221.86     61.88 o 
   3  -8  13      286.54      335.08     69.31 o 
  -5  -7  13      296.43      287.79     93.02 o 
  -4  -7  13      180.13      170.01     32.05 o 
  -3  -7  13      321.79      331.90     30.13 o 
  -2  -7  13      603.48      526.79     30.27 o 
  -1  -7  13       98.54       71.88     69.90 o 
   0  -7  13     1176.31     1249.03     99.92 o 
   1  -7  13      357.18      527.21     24.19 o 
   2  -7  13       78.53      154.70    105.25 o 
   3  -7  13        0.06        8.24    118.76 o 
   4  -7  13       46.09       81.88     90.39 o 
   5  -7  13        1.07        2.97    102.42 o 
  -6  -6  13        2.09       47.26     84.84 o 
  -5  -6  13      641.46      631.99     43.39 o 
  -4  -6  13       67.32       63.79     52.71 o 
  -3  -6  13      146.14      120.12     26.47 o 
  -2  -6  13        4.70        6.07     24.97 o 
  -1  -6  13       37.07       36.62     18.45 o 
   0  -6  13      538.15      548.84     30.25 o 
   1  -6  13      311.39      293.99     86.83 o 
   2  -6  13      168.59      250.77     93.90 o 
   3  -6  13      183.23      311.17     84.58 o 
   4  -6  13      127.95      101.74      4.46 o 
   5  -6  13        5.69        4.73     20.81 o 
   6  -6  13       23.18       79.72     21.75 o 
  -7  -5  13        1.50        0.00      1.99 o 
  -6  -5  13      406.11      369.02     33.91 o 
  -5  -5  13      352.36      340.85     92.37 o 
  -4  -5  13       16.15       17.71     25.67 o 
  -3  -5  13      161.56      152.09     64.52 o 
  -2  -5  13      173.74      211.90     47.18 o 
  -1  -5  13        0.37        0.00     27.02 o 
   0  -5  13        0.42        0.01      7.95 o 
   1  -5  13      239.22      223.84     49.18 o 
   2  -5  13     1622.32     1558.94     91.61 o 
   3  -5  13      449.73      451.55     30.13 o 
   4  -5  13      381.87      350.89      3.78 o 
   5  -5  13        1.42       34.59      8.24 o 
   6  -5  13      557.19      511.81     39.18 o 
  -7  -4  13       50.58       60.94     65.18 o 
  -6  -4  13        2.55        6.40      7.23 o 
  -5  -4  13       42.79       39.72     46.83 o 
  -4  -4  13     1176.21     1168.10     20.46 o 
  -3  -4  13       62.33       53.91      4.16 o 
  -2  -4  13      146.21      192.30     29.93 o 
  -1  -4  13       21.96       43.24     28.90 o 
   0  -4  13      437.38      456.87     22.25 o 
   1  -4  13       87.32      165.95     46.80 o 
   2  -4  13      872.21      764.47     18.83 o 
   3  -4  13     1036.52     1282.36     77.83 o 
   4  -4  13        2.75       87.82     56.07 o 
   5  -4  13     2053.58     1990.90     83.36 o 
   6  -4  13        9.12       12.43      0.95 o 
   7  -4  13      334.41      380.07    119.98 o 
  -8  -3  13       18.12       20.81     45.81 o 
  -7  -3  13        0.06        0.00     18.64 o 
  -6  -3  13       24.17       27.77     18.08 o 
  -5  -3  13       45.54       60.75     68.93 o 
  -4  -3  13      588.86      600.35    123.22 o 
  -3  -3  13      239.03      229.74     16.89 o 
  -2  -3  13     4059.48     3907.38     75.81 o 
  -1  -3  13        1.45       41.88     49.56 o 
   0  -3  13      178.77      267.36     75.30 o 
   1  -3  13      280.71      325.02     35.67 o 
   2  -3  13     1015.32     1390.79     80.40 o 
   3  -3  13     1165.13     1321.68     76.20 o 
   4  -3  13       93.64      158.22     40.13 o 
   5  -3  13       13.91       13.24      0.27 o 
   7  -3  13       61.04       63.37     24.86 o 
   8  -3  13      174.70      206.99     93.50 o 
  -8  -2  13       14.12       19.99     10.61 o 
  -7  -2  13       47.98       85.07     40.60 o 
  -6  -2  13     1207.35     1209.25     47.41 o 
  -5  -2  13        3.17        7.04     16.62 o 
  -4  -2  13      759.57      730.00     98.77 o 
  -3  -2  13       89.41       79.17      6.01 o 
  -2  -2  13       73.21      139.23     60.60 o 
  -1  -2  13     2704.21     2717.52     74.73 o 
   0  -2  13        3.65       43.23     21.01 o 
   1  -2  13      533.74      486.96     16.56 o 
   2  -2  13      160.24      237.06     40.65 o 
   3  -2  13       60.70       61.04     22.06 o 
   4  -2  13      353.15      328.19      0.68 o 
   5  -2  13        5.43        6.62     78.50 o 
   6  -2  13      425.73      465.87    107.96 o 
   7  -2  13      266.79      333.05    126.33 o 
   8  -2  13      216.86      192.81     35.13 o 
  -8  -1  13      898.90     1001.42    116.13 o 
  -7  -1  13      215.53      192.94     24.05 o 
  -6  -1  13      949.84      995.07     45.40 o 
  -5  -1  13      187.84      177.00     42.13 o 
  -4  -1  13       64.72      128.61     39.26 o 
  -3  -1  13      960.22      943.41     50.60 o 
  -2  -1  13       47.37      100.70     41.55 o 
  -1  -1  13      525.05      523.65     13.02 o 
   0  -1  13       97.99      173.97     36.94 o 
   1  -1  13     2333.63     2228.50     49.25 o 
   2  -1  13      152.44      202.25     73.39 o 
   3  -1  13     1100.76     1356.65    176.59 o 
   4  -1  13      228.17      249.69     14.86 o 
   5  -1  13       85.70      215.51    104.17 o 
   6  -1  13       21.08       44.32      2.70 o 
   7  -1  13       13.23      141.33     80.39 o 
   9  -1  13      111.37      111.47      9.32 o 
  -8   0  13      365.67      391.67     44.45 o 
  -7   0  13      664.75      690.93     48.37 o 
  -6   0  13       72.57      132.94     33.48 o 
  -5   0  13       60.84       52.16     37.97 o 
  -4   0  13      274.30      265.06     72.93 o 
  -3   0  13      334.70      347.63     27.43 o 
  -2   0  13       20.76       56.74     31.75 o 
  -1   0  13     2636.78     2561.95     57.88 o 
   0   0  13       19.99       35.44     42.92 o 
   1   0  13      284.81      280.61     69.48 o 
   2   0  13     2578.23     2235.42     25.16 o 
   3   0  13      676.22      727.04     37.76 o 
   4   0  13      103.56      108.02     44.97 o 
   5   0  13      119.44      162.27     70.12 o 
   6   0  13      118.23      190.51     41.21 o 
   8   0  13      247.71      256.58     35.67 o 
   9   0  13       65.94       42.56    123.63 o 
  -9   1  13       11.53       11.81     44.54 o 
  -8   1  13       36.35       41.85      3.46 o 
  -7   1  13       18.31        8.51     30.53 o 
  -6   1  13        9.91       86.38     24.73 o 
  -5   1  13      519.36      531.03     54.65 o 
  -4   1  13     2782.35     2403.98    125.59 o 
  -3   1  13        4.51       13.03     25.24 o 
  -2   1  13     3221.92     3107.33     77.83 o 
  -1   1  13       90.92      106.95     32.22 o 
   0   1  13      242.81      252.78     22.90 o 
   1   1  13     1279.70     1380.33     75.98 o 
   2   1  13       90.86       98.94     61.81 o 
   3   1  13     1714.03     1867.87     78.84 o 
   4   1  13     3158.36     3029.65     40.80 o 
   5   1  13       65.77      204.83    132.14 o 
   6   1  13     1125.27     1370.45     74.99 o 
   8   1  13       26.96       65.94     14.86 o 
   9   1  13      244.07      193.62      6.76 o 
  -9   2  13        1.85        0.95     66.75 o 
  -8   2  13        0.02       58.62     50.59 o 
  -7   2  13       50.75       55.80      3.24 o 
  -6   2  13      245.00      242.55     22.56 o 
  -5   2  13      252.27      207.13     25.47 o 
  -4   2  13        5.94       31.27     34.38 o 
  -3   2  13      217.19      188.59     11.69 o 
  -2   2  13      298.23      275.54     27.63 o 
  -1   2  13      308.97      296.72     26.23 o 
   0   2  13      683.59      811.05     41.68 o 
   1   2  13       11.53       13.24     44.74 o 
   2   2  13     2136.09     2001.54     45.26 o 
   3   2  13        2.09        5.74     22.94 o 
   4   2  13      144.84      162.52     13.56 o 
   5   2  13      658.30      664.45     41.36 o 
   7   2  13      933.39     1058.34    118.09 o 
   8   2  13        7.44        5.67     72.02 o 
   9   2  13      413.84      469.25     86.47 o 
  -9   3  13      144.37      237.53     87.42 o 
  -8   3  13      261.99      297.42     62.29 o 
  -7   3  13       33.96       26.48     43.52 o 
  -6   3  13        8.55       56.38     33.58 o 
  -5   3  13      942.96     1001.25     89.92 o 
  -4   3  13      694.96      666.23     14.59 o 
  -3   3  13        9.55       74.87     33.27 o 
  -2   3  13     1359.03     1234.94    101.27 o 
  -1   3  13      456.80      543.16     80.72 o 
   0   3  13     1847.99     1957.08     55.91 o 
   1   3  13       49.38      150.00     58.17 o 
   2   3  13        1.42        0.95      1.18 o 
   3   3  13     1519.26     1508.92     54.59 o 
   4   3  13        4.56        4.13     23.34 o 
   5   3  13       73.65       62.49     73.16 o 
   7   3  13      454.06      379.26     65.80 o 
   8   3  13     1237.69     1207.24     31.35 o 
   9   3  13       69.11       66.61     47.97 o 
  -9   4  13      327.80      531.27     40.67 o 
  -8   4  13        1.90        6.55     34.89 o 
  -7   4  13      360.67      327.77     46.55 o 
  -6   4  13        7.26        6.62      1.21 o 
  -5   4  13       53.80       98.27     26.35 o 
  -4   4  13     2068.40     2117.40     69.38 o 
  -3   4  13      232.22      316.17     49.80 o 
  -2   4  13      145.47      157.36     44.64 o 
  -1   4  13     1058.25     1312.84     67.42 o 
   0   4  13      200.14      176.56     53.84 o 
   1   4  13     1430.77     1414.20    100.25 o 
   2   4  13        0.54       15.42     65.43 o 
   3   4  13        8.52       17.58     77.13 o 
   4   4  13     1346.13     1232.74    186.25 o 
   5   4  13      286.87      351.28     52.94 o 
   6   4  13        0.60        0.95     30.04 o 
   7   4  13      290.94      329.68     24.59 o 
   8   4  13      265.74      295.49     20.40 o 
   9   4  13      727.62      683.00    112.01 o 
  10   4  13       84.27       85.93     27.02 o 
  -8   5  13      313.92      332.38    128.22 o 
  -7   5  13       17.39        7.57     29.62 o 
  -6   5  13     1844.09     1924.37     85.12 o 
  -5   5  13      161.13      152.06     48.71 o 
  -4   5  13      187.50      142.15     48.71 o 
  -3   5  13      127.89      177.26     36.46 o 
  -2   5  13      129.45      157.85     29.21 o 
  -1   5  13        0.25        7.37     63.88 o 
   0   5  13       10.71       65.69     58.23 o 
   1   5  13      287.53      332.32     46.03 o 
   2   5  13      102.40      122.78     77.15 o 
   3   5  13       37.85       40.00     35.88 o 
   4   5  13     2236.84     2054.57     65.67 o 
   5   5  13       43.56       64.21      7.01 o 
   6   5  13       92.00       93.16     25.76 o 
   7   5  13       22.52       68.91     83.36 o 
   8   5  13      115.38      165.92    129.30 o 
   9   5  13        2.82        0.41     30.00 o 
  10   5  13      443.78      458.71     81.47 o 
  -7   6  13      146.17      139.30     17.97 o 
  -6   6  13      201.05      288.03     75.42 o 
  -5   6  13      255.46      244.84     19.43 o 
  -4   6  13       73.72       52.96     64.57 o 
  -3   6  13      161.95      202.95     60.60 o 
  -2   6  13       41.17      109.52     30.38 o 
  -1   6  13       21.52       58.35     46.77 o 
   0   6  13       12.39       30.95     59.48 o 
   1   6  13        7.72       21.28     35.13 o 
   2   6  13        2.42       10.31     52.03 o 
   3   6  13       12.18       80.86     51.41 o 
   4   6  13     1905.55     1896.26    148.35 o 
   5   6  13       68.44      108.38     35.34 o 
   6   6  13       19.48       49.00     65.51 o 
   7   6  13      366.12      432.50     86.61 o 
   8   6  13       53.31      124.57     47.56 o 
   9   6  13      106.66      256.85    131.06 o 
  10   6  13        0.06        1.49     48.64 o 
  -6   7  13      210.17      228.88     26.08 o 
  -5   7  13      312.56      382.37     89.99 o 
  -4   7  13        0.72       44.72    115.25 o 
  -3   7  13     2229.22     2043.59     42.83 o 
  -2   7  13      200.22      222.13     80.93 o 
  -1   7  13        2.51        0.14     71.88 o 
   0   7  13        3.31       28.10    130.79 o 
   1   7  13      156.67      161.60     27.83 o 
   2   7  13      266.70      292.98     50.94 o 
   3   7  13      214.37      235.24     22.70 o 
   4   7  13     2101.39     2006.12    192.60 o 
   5   7  13      766.24      787.31     65.94 o 
   6   7  13     1198.58     1279.88     32.37 o 
   7   7  13      181.51      171.35     10.99 o 
   8   7  13      322.17      301.57      5.81 o 
   9   7  13       82.85       72.15      1.08 o 
  -6   8  13      231.48      338.46    113.90 o 
  -5   8  13       75.85       79.45     40.53 o 
  -4   8  13      734.78      694.75     70.80 o 
  -3   8  13      129.84      220.51    118.76 o 
  -2   8  13       19.34       44.45     10.67 o 
  -1   8  13     1253.80     1089.55      0.41 o 
   0   8  13       36.05      105.79     77.15 o 
   1   8  13      509.16      562.21    128.49 o 
   2   8  13        2.72        3.78      1.49 o 
   3   8  13      302.19      333.19     39.72 o 
   4   8  13      593.29      585.99     54.32 o 
   5   8  13     1085.02     1229.80    111.47 o 
   6   8  13        2.05      152.00     93.63 o 
   7   8  13      661.17      753.66     49.32 o 
  -7   9  13        0.12        0.00    107.14 o 
  -6   9  13      165.02      148.49    127.28 o 
  -5   9  13      325.88      311.87     23.62 o 
  -4   9  13      148.24      265.84     92.58 o 
  -3   9  13       79.19      121.08     51.59 o 
  -2   9  13     1481.27     1420.42    162.54 o 
  -1   9  13        1.99        2.54     12.97 o 
   0   9  13     1287.57     1402.34    108.90 o 
   1   9  13      662.07      680.84     76.34 o 
   2   9  13      831.79      723.80     12.03 o 
   3   9  13     1152.81     1134.14     28.10 o 
   4   9  13      386.20      390.88     53.91 o 
   5   9  13      418.04      388.18     48.10 o 
   6   9  13      889.92     1250.07    130.38 o 
   7   9  13      456.66      413.04     25.13 o 
   8   9  13       76.55       91.74     54.05 o 
  -7  10  13      284.78      286.04     70.66 o 
  -6  10  13        0.88        0.95    123.90 o 
  -5  10  13       71.46      111.81     78.29 o 
  -4  10  13       48.89       77.95     65.06 o 
  -3  10  13       39.10       58.58     69.04 o 
  -2  10  13     1338.93     1258.89     38.16 o 
  -1  10  13     1871.19     1831.46     31.68 o 
   0  10  13        0.85       72.34     65.19 o 
   1  10  13     3066.02     2818.66     38.46 o 
   2  10  13      298.27      274.74     29.31 o 
   3  10  13        4.18       75.65     22.47 o 
   4  10  13       67.13       77.71     48.96 o 
   5  10  13      224.11      230.64      6.62 o 
   6  10  13      115.94      228.88    133.63 o 
   7  10  13       87.52      139.03     61.34 o 
   8  10  13      671.05      668.54     57.42 o 
  -7  11  13       18.58       18.92     31.48 o 
  -6  11  13      397.39      376.16     48.37 o 
  -5  11  13       24.69      135.11     79.31 o 
  -4  11  13      396.24      582.07    143.36 o 
  -3  11  13       40.28       74.54     11.17 o 
  -2  11  13      117.45      140.09     54.23 o 
  -1  11  13        1.43        5.67     49.62 o 
   0  11  13      176.91      199.14     53.84 o 
   1  11  13      257.15      305.42     35.96 o 
   2  11  13     4902.24     4290.92     19.25 o 
   3  11  13      537.62      588.56     51.95 o 
   4  11  13      252.41      238.76     31.89 o 
   5  11  13      130.20      115.06     55.24 o 
   6  11  13        4.29       55.73     43.78 o 
   7  11  13      130.35      126.47     62.69 o 
   8  11  13        3.41       26.75    118.22 o 
  -6  12  13       78.52       64.31     54.05 o 
  -5  12  13      190.78      214.15     20.81 o 
  -4  12  13      304.03      298.38     16.43 o 
  -3  12  13      252.77      263.78     30.06 o 
  -2  12  13        2.39        5.79      4.32 o 
  -1  12  13      467.23      485.71     44.52 o 
   0  12  13      154.27      146.10     34.60 o 
   1  12  13       22.28       19.94     47.86 o 
   2  12  13        0.94       76.90     42.29 o 
   3  12  13      232.29      301.92     63.98 o 
   4  12  13      345.59      347.25     66.13 o 
   5  12  13      625.82      503.35     45.40 o 
   6  12  13       37.34       64.07     32.90 o 
   7  12  13        2.65        8.82     57.83 o 
   8  12  13      204.13      302.65    134.71 o 
  -5  13  13       20.85       18.92     65.94 o 
  -4  13  13      315.15      358.19     99.98 o 
  -3  13  13      853.79      824.18     91.27 o 
  -2  13  13      286.06      310.02     32.09 o 
  -1  13  13      258.26      299.00     70.30 o 
   0  13  13        6.35       35.80     17.43 o 
   1  13  13      890.81      884.27    123.09 o 
   2  13  13       50.57      100.50     33.85 o 
   3  13  13      531.81      522.93     62.44 o 
   4  13  13     1701.69     1593.12     54.24 o 
   5  13  13       17.64       14.19      7.97 o 
   6  13  13      783.39      881.21     43.67 o 
   7  13  13       73.98       59.68     75.80 o 
  -4  14  13       77.53      154.03    132.28 o 
  -3  14  13      223.19      183.73     57.03 o 
  -2  14  13       15.23       27.08     66.15 o 
  -1  14  13      559.38      468.55     33.10 o 
   0  14  13       32.22       86.63     39.86 o 
   1  14  13       72.76       74.72     19.86 o 
   2  14  13      212.16      171.11     55.80 o 
   3  14  13      253.18      274.41     22.89 o 
   4  14  13      192.11      197.28     47.21 o 
   5  14  13       65.06       74.71     46.41 o 
   6  14  13       69.93      110.45     62.22 o 
   7  14  13      283.91      309.57     64.42 o 
  -3  15  13        3.59       15.67     10.13 o 
  -2  15  13      222.55      245.16     47.62 o 
  -1  15  13       22.73       30.23     16.85 o 
   0  15  13     1392.77     1141.32     21.65 o 
   1  15  13       37.65       68.27     15.81 o 
   2  15  13      242.77      185.99     54.41 o 
   3  15  13       29.30       40.04     34.00 o 
   4  15  13       49.66       73.22     47.11 o 
   5  15  13        9.87       14.11     63.20 o 
   6  15  13       10.47       13.07     20.94 o 
  -2  16  13        0.39       84.36     31.41 o 
  -1  16  13       21.74       66.39     37.76 o 
   0  16  13       27.29       35.57     35.97 o 
   1  16  13       38.10       42.52     25.78 o 
   2  16  13      306.61      369.53     36.95 o 
   3  16  13       67.34       93.15     71.56 o 
   4  16  13       46.15       59.57     46.55 o 
   1  17  13       51.13       46.73     24.52 o 
  -2  -8  14      611.79      480.36     62.90 o 
  -1  -8  14        0.09        0.00     12.58 o 
   0  -8  14      549.43      580.93     63.54 o 
   1  -8  14       32.94       26.75     44.18 o 
   2  -8  14       61.21       87.69      5.94 o 
  -4  -7  14      155.02      128.63     27.20 o 
  -3  -7  14        0.12        0.00     31.50 o 
  -2  -7  14       31.45       17.97     38.85 o 
  -1  -7  14        8.66        5.67     11.70 o 
   0  -7  14      129.97      170.95     53.64 o 
   1  -7  14      322.79      393.04     74.85 o 
   2  -7  14      142.60      160.51    115.52 o 
   3  -7  14       54.01      101.20     34.59 o 
  -5  -6  14       51.79       28.74     13.38 o 
  -4  -6  14       83.29       78.50     77.88 o 
  -3  -6  14       11.70       10.40     23.32 o 
  -2  -6  14       48.62       53.58     21.08 o 
  -1  -6  14       57.48       44.45     11.37 o 
   0  -6  14       30.96       27.43      7.16 o 
   1  -6  14      170.13      138.86     24.05 o 
   2  -6  14      490.84      475.06     36.35 o 
   3  -6  14       62.28      139.03    106.20 o 
   4  -6  14      207.37      326.30     82.01 o 
   5  -6  14        1.23       35.53     84.04 o 
  -6  -5  14       38.83       65.48     16.89 o 
  -5  -5  14      269.87      313.44     81.00 o 
  -4  -5  14      634.84      612.31     84.65 o 
  -3  -5  14       96.17       85.12     15.02 o 
  -2  -5  14      322.19      273.54     84.19 o 
  -1  -5  14        0.96       10.63     35.60 o 
   0  -5  14      177.59      182.98     80.03 o 
   1  -5  14        0.40        3.78     66.02 o 
   2  -5  14      204.41      190.51     18.11 o 
   3  -5  14      679.93      624.36    108.09 o 
   4  -5  14        9.76      192.54    127.41 o 
   5  -5  14      953.44      916.34    112.28 o 
   6  -5  14        4.43       13.65      4.19 o 
  -6  -4  14        0.24       15.42     30.89 o 
  -5  -4  14       15.45       73.28     65.15 o 
  -4  -4  14      136.44      119.36     27.90 o 
  -3  -4  14      105.57      112.00      2.97 o 
  -2  -4  14     1648.27     1569.20     33.79 o 
  -1  -4  14        0.47        0.00     49.70 o 
   0  -4  14      457.74      420.54     40.06 o 
   1  -4  14      216.36      256.64     47.76 o 
   2  -4  14      105.59       75.87     84.44 o 
   3  -4  14      654.10      871.35     39.86 o 
   4  -4  14      485.22      628.68     54.18 o 
   5  -4  14       31.11       60.53     35.13 o 
   6  -4  14     1112.62     1050.37    107.14 o 
  -7  -3  14        2.54        1.12     39.86 o 
  -6  -3  14      646.46      534.73     14.46 o 
  -5  -3  14       22.01       60.94     18.11 o 
  -4  -3  14      294.28      294.54     17.29 o 
  -3  -3  14      726.58      655.85     13.71 o 
  -2  -3  14       25.82       26.48     87.86 o 
  -1  -3  14     1816.17     1973.77     82.01 o 
   0  -3  14        6.95        6.78      8.24 o 
   1  -3  14      638.69      585.67     53.10 o 
   2  -3  14      391.99      636.12    124.98 o 
   3  -3  14      252.41      265.50     73.37 o 
   4  -3  14      165.51      196.05     82.69 o 
   5  -3  14        9.85       14.32    133.09 o 
   6  -3  14      153.48      211.45     69.99 o 
   7  -3  14      302.03      369.54    110.66 o 
  -7  -2  14      135.72      130.78     12.23 o 
  -6  -2  14      277.53      305.28     73.76 o 
  -5  -2  14      447.47      474.60     56.08 o 
  -4  -2  14       12.19       35.42     27.43 o 
  -3  -2  14     2250.07     2047.33     57.90 o 
  -2  -2  14       99.88      172.61     31.90 o 
  -1  -2  14      147.79      154.24     15.07 o 
   0  -2  14     1399.18     1556.47     42.74 o 
   1  -2  14      108.19       91.86     52.97 o 
   2  -2  14      285.11      332.02     40.53 o 
   3  -2  14      771.78      686.83      8.04 o 
   4  -2  14      395.44      362.78     12.57 o 
   5  -2  14      364.61      409.66     47.97 o 
   6  -2  14      285.21      254.96    107.01 o 
   7  -2  14       15.66      107.55    131.74 o 
  -8  -1  14      207.93      201.27     53.37 o 
  -7  -1  14     1074.87     1298.00     50.02 o 
  -6  -1  14       57.95       87.27     67.29 o 
  -5  -1  14       80.79       80.40     73.25 o 
  -4  -1  14      128.35      112.33     34.16 o 
  -3  -1  14        8.96       32.60     64.20 o 
  -2  -1  14     1598.11     1761.17     47.51 o 
  -1  -1  14       83.37      160.75     36.01 o 
   0  -1  14     1166.64     1114.00     43.64 o 
   1  -1  14      210.81      271.62     77.13 o 
   2  -1  14      998.40     1013.06     16.01 o 
   3  -1  14      390.08      416.31     55.73 o 
   4  -1  14       74.93      187.13    129.98 o 
   5  -1  14        7.42       93.50     59.58 o 
   6  -1  14       10.23       10.40    134.03 o 
   7  -1  14       81.69      115.12     94.17 o 
   8  -1  14        0.11        0.68     14.19 o 
  -8   0  14       40.04       38.02     67.59 o 
  -7   0  14       29.01       14.19     50.67 o 
  -6   0  14      291.31      620.37     75.03 o 
  -5   0  14      405.51      392.97     41.41 o 
  -4   0  14      937.02     1034.87     52.22 o 
  -3   0  14       14.90       61.90     41.82 o 
  -2   0  14       67.85       70.47     22.23 o 
  -1   0  14     1065.15      986.44    130.38 o 
   0   0  14     1070.82     1368.84     88.26 o 
   1   0  14      927.96     1096.42     55.86 o 
   2   0  14     1407.78     1434.42    105.32 o 
   3   0  14      966.56     1064.12     57.16 o 
   4   0  14     2058.65     2209.79     86.22 o 
   5   0  14        9.68       15.13     49.05 o 
   6   0  14      285.16      369.54    122.82 o 
   7   0  14      102.19       79.45     79.45 o 
   8   0  14      137.24      153.22     44.18 o 
  -8   1  14       23.36       26.10     60.26 o 
  -7   1  14       24.03       24.59     37.87 o 
  -6   1  14        2.58        0.95      7.61 o 
  -5   1  14        0.34        4.48     22.50 o 
  -4   1  14      293.96      339.27     24.15 o 
  -3   1  14      539.41      518.66     53.41 o 
  -2   1  14       38.56       21.75     69.27 o 
  -1   1  14       17.80       33.89     18.24 o 
   0   1  14      880.09      910.58    129.78 o 
   1   1  14        0.85        0.95     77.73 o 
   2   1  14      105.21      101.20      4.18 o 
   3   1  14      373.81      344.74     25.81 o 
   4   1  14       50.05       46.34      0.68 o 
   5   1  14      405.80      388.45     18.65 o 
   6   1  14      637.37      658.27     42.16 o 
   7   1  14     1334.23     1335.73     26.75 o 
   9   1  14        0.22        0.95     51.34 o 
  -8   2  14        2.06       24.04     79.11 o 
  -7   2  14        5.46       66.19     80.26 o 
  -6   2  14        1.13       46.84     78.56 o 
  -5   2  14      302.87      322.82     29.82 o 
  -4   2  14      248.86      376.29     15.94 o 
  -3   2  14       24.22       37.64     49.34 o 
  -2   2  14     1782.06     2050.51     74.88 o 
  -1   2  14      138.54      140.71      8.24 o 
   0   2  14     1276.14     1504.47     62.95 o 
   1   2  14      285.90      290.91     21.06 o 
   2   2  14       95.35       86.07     40.16 o 
   3   2  14       34.41       88.55     59.79 o 
   4   2  14     1467.03     1511.29     72.96 o 
   5   2  14      139.34      127.68    117.41 o 
   6   2  14      670.57      632.47     21.35 o 
   7   2  14       56.35      194.29     82.55 o 
   8   2  14     1356.64     1417.20     50.53 o 
   9   2  14       81.50       92.55     25.81 o 
  -8   3  14        0.48       12.61     58.57 o 
  -7   3  14        6.63       25.10     17.09 o 
  -6   3  14       29.36       54.80     71.95 o 
  -5   3  14       50.73       60.57     11.82 o 
  -4   3  14     2669.25     2406.09     21.55 o 
  -3   3  14      965.56      950.00    159.23 o 
  -2   3  14      517.51      602.00     65.51 o 
  -1   3  14      968.94     1124.06     96.00 o 
   0   3  14      113.28      129.48     54.56 o 
   1   3  14     1506.29     1505.59     92.42 o 
   2   3  14      247.40      315.77     62.21 o 
   3   3  14      678.17      844.75    152.21 o 
   4   3  14      141.16      203.66     32.28 o 
   5   3  14      259.45      237.06     41.49 o 
   6   3  14       23.43      108.90     65.39 o 
   8   3  14      343.27      336.03     22.97 o 
   9   3  14      725.94      622.87     79.04 o 
  -8   4  14       29.46       37.44     23.55 o 
  -7   4  14        4.94        4.04      6.07 o 
  -6   4  14      611.02      533.95     61.07 o 
  -5   4  14      872.03     1167.61     71.75 o 
  -4   4  14     2066.84     2137.36     73.66 o 
  -3   4  14       19.18      100.20     38.07 o 
  -2   4  14       15.56       36.39     16.15 o 
  -1   4  14       16.92       28.93     23.14 o 
   0   4  14      568.98      531.53     54.27 o 
   1   4  14      433.88      518.83    135.86 o 
   2   4  14      689.55      897.38     99.98 o 
   3   4  14        0.76        0.95     72.15 o 
   4   4  14     2020.89     1788.23     90.80 o 
   5   4  14      890.61      789.47     50.19 o 
   6   4  14       29.32       31.21    105.12 o 
   8   4  14       79.20       84.45     92.55 o 
   9   4  14      163.47      164.43     36.48 o 
  -8   5  14        2.74       15.40     76.20 o 
  -7   5  14      496.20      484.92     46.29 o 
  -6   5  14       33.01       20.81     53.93 o 
  -5   5  14      435.37      419.29     49.89 o 
  -4   5  14        5.48       20.66     26.61 o 
  -3   5  14       15.38       15.19     33.92 o 
  -2   5  14       10.99       92.98     27.14 o 
  -1   5  14       24.22       40.33     25.63 o 
   0   5  14      102.89      103.28     20.47 o 
   1   5  14        6.60        8.75     46.25 o 
   2   5  14      122.07      176.56     33.44 o 
   3   5  14      245.23      300.74     30.22 o 
   4   5  14     1385.31     1288.81    121.20 o 
   5   5  14       76.28      171.35     59.97 o 
   6   5  14      117.72      118.75      9.39 o 
   7   5  14        1.43        0.00     98.90 o 
   8   5  14        2.05        3.51      2.97 o 
   9   5  14      142.85      213.61     42.97 o 
  -7   6  14       14.79        8.51     36.08 o 
  -6   6  14      100.24      259.42    133.36 o 
  -5   6  14      637.80      547.07     75.53 o 
  -4   6  14      129.40      154.27     23.10 o 
  -3   6  14       51.66       27.13     27.44 o 
  -2   6  14       43.86       68.33     39.05 o 
  -1   6  14        8.03        8.60     51.22 o 
   0   6  14      234.88      353.21     66.55 o 
   1   6  14      136.00      188.82     35.20 o 
   2   6  14       69.96      171.15     68.51 o 
   3   6  14      409.60      375.91     17.16 o 
   4   6  14      736.27      777.45    103.36 o 
   5   6  14      258.81      267.82     11.50 o 
   6   6  14     1318.20     1619.47    121.33 o 
   7   6  14        1.30      131.06    104.04 o 
   8   6  14      212.65      190.78      6.76 o 
   9   6  14       34.21       64.72     84.58 o 
  -6   7  14       39.42       33.10    133.22 o 
  -5   7  14       49.87      103.77     53.64 o 
  -4   7  14      511.63      588.69    104.44 o 
  -3   7  14       54.90       55.80     97.69 o 
  -2   7  14      862.52      856.62    104.17 o 
  -1   7  14       90.06      130.11     82.01 o 
   0   7  14       47.50      135.92     97.82 o 
   1   7  14      183.28      157.00     59.45 o 
   2   7  14       87.76       88.90      2.03 o 
   3   7  14      500.82      462.09     70.26 o 
   4   7  14       60.90      111.50     31.86 o 
   5   7  14     2558.91     2416.50     21.08 o 
   6   7  14        0.42      115.52     82.28 o 
   7   7  14      711.26      900.95     47.29 o 
   8   7  14       97.32       94.58     72.56 o 
   9   7  14      239.81      359.67    129.71 o 
  -6   8  14        4.80       16.48    100.12 o 
  -5   8  14        1.03        0.00     66.34 o 
  -4   8  14      261.82      268.61     17.43 o 
  -3   8  14      398.01      420.88    112.95 o 
  -2   8  14     1758.17     1689.32     11.89 o 
  -1   8  14       86.70       52.29    101.74 o 
   0   8  14      213.98      214.29     37.16 o 
   1   8  14     1745.68     1557.59      3.24 o 
   2   8  14     1586.28     1705.94     64.85 o 
   3   8  14     3744.39     3535.38     91.74 o 
   4   8  14      329.73      351.84     38.10 o 
   5   8  14        7.59        9.46     86.20 o 
   6   8  14     2248.99     1868.89      0.54 o 
   7   8  14      238.26      246.18     52.96 o 
  -5   9  14       52.34      170.38     71.88 o 
  -4   9  14      119.49      251.31     89.85 o 
  -3   9  14       77.51       68.77    124.71 o 
  -2   9  14      360.57      315.08      1.08 o 
  -1   9  14     2433.79     2302.33     75.39 o 
   0   9  14       29.29       71.75     10.13 o 
   1   9  14      800.12     1060.23     75.66 o 
   2   9  14        1.77        0.00    107.01 o 
   3   9  14      331.88      397.77     77.69 o 
   4   9  14      812.23      838.65     87.01 o 
   5   9  14       26.35       27.02     83.77 o 
   6   9  14      167.10      141.87    119.03 o 
   7   9  14       89.30      119.03      6.62 o 
  -5  10  14       11.29       93.90     32.83 o 
  -4  10  14       86.51       87.01    118.49 o 
  -3  10  14      379.30      376.70    100.79 o 
  -2  10  14      108.98      119.03    119.71 o 
  -1  10  14       94.78      107.14     65.39 o 
   0  10  14      802.97      854.05     27.83 o 
   1  10  14      708.50      637.06     12.16 o 
   2  10  14      175.78      227.26     47.02 o 
   3  10  14      736.93      674.76     38.91 o 
   4  10  14      242.39      212.94     42.02 o 
   5  10  14      542.61      533.70     57.56 o 
   6  10  14       15.99      152.41     73.10 o 
   7  10  14        4.33      104.58     59.58 o 
   8  10  14       12.00        6.62     35.67 o 
  -5  11  14      161.27      249.01     80.80 o 
  -4  11  14       99.53      176.32     80.53 o 
  -3  11  14       82.89      122.41     18.38 o 
  -2  11  14       38.80       40.40     62.69 o 
  -1  11  14      460.33      594.36     30.94 o 
   0  11  14        0.91        7.16     79.18 o 
   1  11  14       20.43       13.24    129.44 o 
   2  11  14     1579.36     1429.77      9.73 o 
   3  11  14      795.81      764.61     88.50 o 
   4  11  14        1.64        0.95    124.17 o 
   5  11  14        1.41       62.42     16.89 o 
   6  11  14      113.39      200.91    102.55 o 
   7  11  14        6.26        7.70     18.78 o 
   8  11  14      321.46      250.23     41.34 o 
  -5  12  14      212.97      219.02     22.29 o 
  -4  12  14      415.97      661.81     67.22 o 
  -3  12  14      521.06      519.61     28.47 o 
  -2  12  14      481.93      539.10     40.90 o 
  -1  12  14      617.61      592.74     53.64 o 
   0  12  14        4.62       30.40     31.89 o 
   1  12  14      456.34      456.01     71.34 o 
   2  12  14       79.50       88.63     87.01 o 
   3  12  14      144.02      246.31     96.74 o 
   4  12  14      609.38      585.45     62.83 o 
   5  12  14       19.13      159.70    108.36 o 
   6  12  14      680.64      984.03    107.01 o 
   7  12  14        0.15        3.11    111.33 o 
   8  12  14      130.20      190.92     37.83 o 
  -5  13  14       83.15       72.83     14.05 o 
  -4  13  14       39.67       36.75     28.93 o 
  -3  13  14      691.48      619.97     68.87 o 
  -2  13  14      104.62      178.59     58.20 o 
  -1  13  14       26.92       57.77     25.54 o 
   0  13  14        0.18       22.33     53.64 o 
   1  13  14       30.71       38.24      3.99 o 
   2  13  14      773.39      772.80    133.02 o 
   3  13  14      377.94      445.33     96.34 o 
   4  13  14      345.55      331.16     10.81 o 
   5  13  14      329.96      324.14     20.27 o 
   6  13  14       20.33       84.72     53.50 o 
   7  13  14      149.34      221.32    105.66 o 
  -4  14  14       77.27       65.67     74.04 o 
  -3  14  14       82.79       76.72     43.71 o 
  -2  14  14      861.79     1199.69     83.20 o 
  -1  14  14        3.02       38.43     60.62 o 
   0  14  14      313.78      537.02     51.03 o 
   1  14  14      209.11      226.20     33.44 o 
   2  14  14      285.38      281.41     28.01 o 
   3  14  14      340.07      387.59     45.67 o 
   4  14  14       70.86       56.34     20.59 o 
   5  14  14       15.22      100.93     55.94 o 
   6  14  14      187.93      169.70      9.19 o 
  -3  15  14       26.92       65.11     43.71 o 
  -2  15  14       85.27       95.66     20.34 o 
  -1  15  14      254.54      252.93     30.67 o 
   0  15  14       96.75       93.64      8.58 o 
   1  15  14      231.42      265.56     49.39 o 
   2  15  14       44.81       40.55      7.69 o 
   3  15  14       23.67      100.98     35.84 o 
   4  15  14        8.97      117.08     35.70 o 
   5  15  14       10.22       30.54     62.30 o 
  -1  16  14       12.82       69.52     30.32 o 
   0  16  14      145.38      211.49     72.09 o 
   1  16  14      383.78      399.34     61.27 o 
   2  16  14      241.96      238.13      9.32 o 
   3  16  14        5.58       50.07     71.75 o 
   4  16  14       30.61       84.49     14.93 o 
  -2  -7  15       55.95       49.18     71.40 o 
  -1  -7  15       16.45       21.17     79.21 o 
   0  -7  15       99.52      103.05     41.16 o 
   1  -7  15      317.46      263.61     15.00 o 
  -4  -6  15      443.44      393.85     41.18 o 
  -3  -6  15       44.84       53.15     47.63 o 
  -2  -6  15      101.93       79.37     39.69 o 
  -1  -6  15      311.09      331.22     49.60 o 
   0  -6  15      227.56      209.97      7.14 o 
   1  -6  15       10.13        7.57     10.27 o 
   2  -6  15       19.19       20.81     80.53 o 
   3  -6  15      226.02      211.45     95.93 o 
  -5  -5  15      134.51      176.63     81.33 o 
  -4  -5  15      181.26      214.42     31.89 o 
  -3  -5  15      118.90      147.19     20.06 o 
  -2  -5  15      295.73      330.49     61.81 o 
  -1  -5  15       52.35       64.26     14.19 o 
   0  -5  15       22.88       60.25     48.88 o 
   1  -5  15      695.01      704.48     13.53 o 
   2  -5  15      127.61      128.22     84.72 o 
   3  -5  15        1.57      108.77     73.10 o 
   4  -5  15      167.08      144.98     87.82 o 
   5  -5  15       28.08       67.96     41.75 o 
  -5  -4  15       38.41       92.77     39.25 o 
  -4  -4  15        0.07        4.22     17.63 o 
  -3  -4  15      683.86      618.36     20.51 o 
  -2  -4  15      140.94      119.17     44.31 o 
  -1  -4  15     1357.00     1417.82     59.86 o 
   0  -4  15        4.32       15.33     22.49 o 
   1  -4  15      177.18      203.58     93.09 o 
   2  -4  15      802.97      767.71     26.89 o 
   3  -4  15       28.39       22.70    125.52 o 
   4  -4  15      104.10      174.03     49.59 o 
   5  -4  15      257.32      253.47     11.62 o 
  -6  -3  15       15.91       12.30     60.21 o 
  -5  -3  15      332.89      327.05     56.88 o 
  -4  -3  15      275.98      343.66     51.50 o 
  -3  -3  15      915.30      885.08     59.56 o 
  -2  -3  15      659.18      645.57     39.94 o 
  -1  -3  15        5.08        3.78     61.48 o 
   0  -3  15     1657.95     1667.52     39.79 o 
   1  -3  15       88.68      137.98     54.52 o 
   2  -3  15       58.99       67.70     12.84 o 
   3  -3  15      111.59      113.23     14.59 o 
   4  -3  15      235.91      269.55     39.32 o 
   5  -3  15      172.23      139.98     49.18 o 
   6  -3  15      176.78      146.60      2.43 o 
  -7  -2  15      356.16      319.33     30.85 o 
  -6  -2  15      132.06      149.54     28.01 o 
  -5  -2  15        6.29       21.25      8.78 o 
  -4  -2  15       40.81       35.81     30.47 o 
  -3  -2  15      120.15      100.31     13.24 o 
  -2  -2  15       92.50       89.85     65.06 o 
  -1  -2  15      452.69      475.96     32.16 o 
   0  -2  15       85.54       77.35      5.93 o 
   1  -2  15     1043.61     1033.78     54.38 o 
   2  -2  15      373.92      454.12     22.77 o 
   3  -2  15      175.76      216.86     58.23 o 
   4  -2  15       11.70       11.35    109.98 o 
   5  -2  15      122.23      173.08     35.26 o 
   6  -2  15       25.13       72.02     19.05 o 
   7  -2  15       13.56       15.13     61.75 o 
  -7  -1  15        3.72        1.68     15.48 o 
  -6  -1  15      210.93      141.87     75.53 o 
  -5  -1  15      208.77      237.43     66.35 o 
  -4  -1  15      375.69      288.06    233.75 o 
  -3  -1  15       24.34       25.54     37.71 o 
  -2  -1  15        1.31       37.60     93.63 o 
  -1  -1  15        8.20        6.77     19.27 o 
   0  -1  15      499.99      489.76     49.18 o 
   1  -1  15       45.82       97.33     62.02 o 
   2  -1  15      227.39      251.94     21.84 o 
   3  -1  15     1492.55     1300.41     27.02 o 
   4  -1  15     1354.44     1351.54    111.33 o 
   5  -1  15        0.07        0.00     19.05 o 
   6  -1  15      180.66      310.63    112.68 o 
   7  -1  15       43.65       58.64    112.01 o 
  -7   0  15        1.05        3.83     25.06 o 
  -6   0  15      259.04      243.43      7.84 o 
  -5   0  15       16.27       34.85     14.19 o 
  -4   0  15      185.79      258.87     69.49 o 
  -3   0  15      908.43      891.19    166.39 o 
  -2   0  15      441.00      441.91     25.13 o 
  -1   0  15      298.03      280.61     22.97 o 
   0   0  15      549.43      571.97     28.66 o 
   1   0  15       15.38       14.19     35.78 o 
   2   0  15        4.61       51.14     57.69 o 
   3   0  15      815.73      815.17     11.57 o 
   4   0  15      313.13      291.84     92.55 o 
   5   0  15     1211.95     1188.46     38.64 o 
   6   0  15      231.84      223.61     50.94 o 
   7   0  15      224.58      179.30     56.75 o 
   8   0  15       12.17       17.29     24.05 o 
  -7   1  15       36.80       31.21     47.71 o 
  -6   1  15        2.55       18.17     60.95 o 
  -5   1  15      143.30      145.59     23.46 o 
  -4   1  15      327.78      352.87     63.37 o 
  -3   1  15       13.82        8.51      5.13 o 
  -2   1  15      545.51      740.96     65.15 o 
  -1   1  15       28.49       66.23     58.59 o 
   0   1  15     1566.56     1664.28     48.16 o 
   1   1  15       47.02       51.29     20.50 o 
   2   1  15        1.15        0.97     13.60 o 
   3   1  15        8.67       67.48     51.90 o 
   4   1  15      994.88     1185.82     60.58 o 
   5   1  15      137.86      155.25      5.67 o 
   6   1  15     1099.66     1185.48     58.23 o 
   7   1  15      139.78      119.98     73.23 o 
   8   1  15      399.59      436.15     44.45 o 
  -7   2  15       40.70       99.93     27.36 o 
  -6   2  15        1.21        2.84     82.30 o 
  -5   2  15       47.17       56.89     14.34 o 
  -4   2  15       58.21       98.49     28.78 o 
  -3   2  15      391.90      457.43     64.70 o 
  -2   2  15      524.24      528.19     49.59 o 
  -1   2  15     2586.23     2295.24     82.96 o 
   0   2  15      251.87      311.04     65.90 o 
   1   2  15     3543.24     3410.94     60.76 o 
   2   2  15       67.91      109.67     52.36 o 
   3   2  15      404.71      379.42     18.24 o 
   4   2  15       26.92       69.95     53.67 o 
   5   2  15        7.58       11.48      6.89 o 
   6   2  15       31.27       39.72    130.92 o 
   7   2  15      364.82      338.86     99.71 o 
   8   2  15      427.73      462.49    108.36 o 
  -8   3  15      145.24      131.84     10.61 o 
  -7   3  15        5.38       65.89     35.06 o 
  -6   3  15      445.14      520.37     63.11 o 
  -5   3  15      778.68      775.74     93.84 o 
  -4   3  15       50.04       34.99     37.52 o 
  -3   3  15      628.19      563.28     31.76 o 
  -2   3  15     1923.33     1844.63     35.30 o 
  -1   3  15       13.01       55.14     63.57 o 
   0   3  15      578.78      529.37    139.71 o 
   1   3  15      848.94      819.12     20.29 o 
   2   3  15     3440.12     3267.38     41.37 o 
   3   3  15        7.88       26.64     34.59 o 
   4   3  15      385.95      385.46     64.99 o 
   5   3  15      432.54      405.75     22.42 o 
   6   3  15       79.09       69.58     10.40 o 
   7   3  15      217.65      210.24     55.53 o 
  -7   4  15      168.01      162.91     46.22 o 
  -6   4  15      126.39      191.20     47.49 o 
  -5   4  15     1074.13     1290.00     49.25 o 
  -4   4  15      379.06      356.22     24.53 o 
  -3   4  15       66.54       57.75      5.67 o 
  -2   4  15       63.88       71.88      5.39 o 
  -1   4  15      319.75      309.27     10.40 o 
   0   4  15      196.01      237.04     21.44 o 
   1   4  15      576.82      523.16     42.02 o 
   2   4  15      519.76      501.64     47.46 o 
   3   4  15      208.84      193.52      7.80 o 
   4   4  15      495.16      563.98    190.71 o 
   5   4  15      693.32      633.17    121.74 o 
   6   4  15      202.72      173.08    103.50 o 
   7   4  15       78.06       68.23     40.53 o 
  -7   5  15      116.78      112.22     34.81 o 
  -6   5  15      581.34      564.45    145.52 o 
  -5   5  15        5.96       51.19     53.49 o 
  -4   5  15       42.94       73.58     58.10 o 
  -3   5  15       38.14       46.70     14.27 o 
  -2   5  15       14.58       19.03     18.33 o 
  -1   5  15        0.99        1.89     68.65 o 
   0   5  15      465.60      434.48     69.66 o 
   1   5  15      769.86      771.81     10.09 o 
   2   5  15       64.07       69.71     10.72 o 
   3   5  15      107.58      173.43     56.45 o 
   4   5  15      898.61      945.47     45.60 o 
   5   5  15      408.97      405.30     41.33 o 
   6   5  15      256.45      319.91     44.82 o 
   7   5  15      243.05      303.06    121.47 o 
   9   5  15       33.23       99.17     21.08 o 
  -7   6  15       19.54       18.11     97.28 o 
  -6   6  15       37.65       24.59     61.48 o 
  -5   6  15       14.90      148.35     65.80 o 
  -4   6  15      369.48      417.91     90.93 o 
  -3   6  15        0.71       58.10     18.65 o 
  -2   6  15        0.76        1.30      4.86 o 
  -1   6  15       78.29       61.48     40.67 o 
   0   6  15       61.97       69.31     55.57 o 
   1   6  15       20.56       33.67     63.66 o 
   2   6  15        2.15       13.99     34.70 o 
   3   6  15      919.23      895.41     83.13 o 
   4   6  15      426.25      459.76     25.20 o 
   5   6  15     2436.28     2133.98      8.24 o 
   6   6  15        0.43       75.08     38.30 o 
   8   6  15       50.58       40.67    130.11 o 
   9   6  15       62.29       55.40     37.29 o 
  -7   7  15       21.08       10.40     67.02 o 
  -6   7  15        3.62        3.78    109.98 o 
  -5   7  15       84.25      195.78     71.47 o 
  -4   7  15       93.08      124.17     91.74 o 
  -3   7  15      350.30      418.72     70.12 o 
  -2   7  15      505.39      456.28     23.37 o 
  -1   7  15      160.68      134.57     63.64 o 
   0   7  15        6.78       35.26    108.50 o 
   1   7  15     1616.53     1298.57     69.72 o 
   2   7  15      677.29      588.01      9.59 o 
   3   7  15      672.42      617.74     47.29 o 
   4   7  15     1292.29     1035.78      0.14 o 
   5   7  15      150.17      156.87     42.16 o 
   6   7  15     2633.59     2434.88     46.07 o 
  -6   8  15       69.07       75.26     51.88 o 
  -5   8  15       41.85       33.10     46.61 o 
  -4   8  15       46.26       84.99     17.16 o 
  -3   8  15      265.01      271.17     46.34 o 
  -2   8  15      148.66      172.00      8.38 o 
  -1   8  15     2036.10     1806.06     27.16 o 
   0   8  15       26.45       63.37     28.78 o 
   1   8  15      644.99      731.23     99.58 o 
   2   8  15      149.25      197.13     38.37 o 
   3   8  15      104.93      104.44     87.69 o 
   4   8  15      522.51      526.40     56.21 o 
   5   8  15        4.92       29.32     11.89 o
[truncated: 45,252 more chars]
